# Supplementary material for: Effects of Thermal Treatments on the Physicochemical and Flavor Profiles of Chili Powders and Their Derived Chili Oils
Source: Foods. 2025 Sep 6;14(17):3129. doi: 10.3390/foods14173129 (PMC12428499; doi:10.3390/foods14173129)
Supplement: Supplementary file 1 [file foods-14-03129-s001.zip]

Archive with 2 entries (2 files):
- Supplementary Materials S1.pdf
- Supplementary Materials S2 .xlsx
