# Supplementary material for: Effects of Thermal Treatments on the Physicochemical and Flavor Profiles of Chili Powders and Their Derived Chili Oils
Source: Foods. 2025 Sep 6;14(17):3129. doi: 10.3390/foods14173129 (PMC12428499; doi:10.3390/foods14173129)
Supplement: Supplementary file 1 [file foods-14-03129-s001.zip › Supplementary Materials S2 .xlsx]

## Sheet: Supplementary table titles
Table S6	Identification of volatile flavor compounds of chili podwers by GC-MS
Table S7	Identification of volatile flavor compounds of chili oils by GC-MS
Table S8	Key VOCs in different chili power and oil samples detected by GC-MS
Table S9	List of the 2251 compounds (POS/NEG) in chili podwers
Table S10	List of the 1978 compounds (POS/NEG) in chili oils

## Sheet: Table S6
										Relative amount (%)
NO.	ID	Peak	Retention.Index	CAS	Similarity	level	rt	Mass	Odor	RC	SC	OC	MC
Alcohols
1	687	10-Undecen-1-ol	1719.9	112-43-6	743	level2	23.822	60	Citrus,Ozone,Waxy,Fresh,Floral,Clean	0.18±0.07	0.18±0.12	0.23±0.12	0.19±0.10
2	173	1-Butanol, 2-methyl-	1197.97	137-32-6	833	level2	10.288	56	Roasted,Onion,Malt,Wine,Fruity,Fish Oil,Green,Alcoholic,Banana,Iodoform,Vinous	0.19±0.08	0.16±0.08	0.21±0.1	0.16±0.10
3	175	1-Butanol, 3-methyl-	1199.13	123-51-3	896	level2	10.323	55	Oil,Alcoholic,Burnt,Whiskey,Malt,Banana,Fusel,Fruity,Characteristic,Disagreeable,Burnt,Cocoa,Floral	0.37±0.15	0.32±0.17	0.39±0.18	0.31±0.18
4	98	1-Decanol, 2-ethyl-	1096.3	21078-65-9	747	level2	7.107	69		0.01±0.00	0.01±0.00	0.01±0.01	0.01±0.01
5	301	1-Hexanol	1341.11	111-27-3	890	level2	14.494	56	Oil,Alcoholic,Ethereal,Resin,Fusel,Sweet,Fruity,Green,Characteristic, Sweet Alcohol, Pleasant,Banana,Herb,Fatty,Floral,Grassy	0.48±0.21	0.35±0.19	0.39±0.21	0.34±0.23
6	373	1-Hexanol, 4-methyl-	1417.35	818-49-5	822	level2	16.583	70	Sweat	0.04±0.01	0.04±0.03	0.03±0.01	0.03±0.01
7	612	1-Nonanol	1646.39	143-08-8	781	level2	22.203	98	Fatty,Dusty,Rose,Fat,Floral,Green,Clean,Wet,Orange,Fresh,Bitter,Oily	0.02±0.01	0.02±0.01	0.03±0.02	0.02±0.01
8	497	1-Octanol	1543.69	111-87-5	854	level2	19.779	56	Burnt,Orange,Rose,Waxy,Chemical,Metal,Aldehydic,Mushroom,Green,Fresh,Aromatic,Bitter Almond,Burnt Matches,Fat,Floral,Moss,Nut,Green Herbaceous,Citrus-Like	0.09±0.03	0.12±0.09	0.12±0.04	0.09±0.04
9	534	1-Octanol, 2,7-dimethyl-	1578	15250-22-3	653	level2	20.616	56		0.05±0.04	0.04±0.04	0.06±0.03	0.05±0.03
10	390	1-Octen-3-ol	1435.58	3391-86-4	867	level2	17.055	71	Raw,Fishy,Oily,Earthy,Fungal,Chicken,Mushroom,Green,Cucumber,Floral,Plastic,Soap,Fatty,Fruity,Grass,Perfumy,Sweet,Balsamic	0.06±0.02	0.07±0.05	0.06±0.03	0.05±0.02
11	208	1-Pentanol	1241.36	71-41-0	878	level2	11.592	42	Oil,Balsamic,Vanilla,Fusel,Sweet,Fusel-Like,Fruit,Green,Pungent,Yeast,Fruit,Wax,Bread-Like	0.10±0.05	0.10±0.06	0.13±0.08	0.10±0.08
12	266	1-Pentanol, 4-methyl-	1302.5	626-89-1	897	level2	13.416	56		0.43±0.21	0.34±0.17	0.37±0.2	0.32±0.22
13	141	1-Penten-3-ol	1155.03	616-25-1	854	level2	8.937	57	Butter,Pungent,Tropical,Horseradish,Green,Vegetable,Bitter,Fruity,Fish,Oxidized,Wet Earth,Burnt,Grass,Slightly Meaty,Mushroom	0.08±0.03	0.1±0.06	0.14±0.08	0.09±0.07
14	527	1-Penten-3-ol, 4-methyl-	1569.9	4798-45-2	626	level2	20.418	58		0.01±0.01	0.01±0.01	0.02±0.01	0.02±0.01
15	817	1-Propanol, 2-(2-hydroxypropoxy)-	1880.16	106-62-7	789	level2	27.135	59		0.02±0.01	0.04±0.04	0.03±0.02	0.04±0.04
16	1020	1-Tetradecanol	2221.57	112-72-1	716	level2	33.681	56	Coconut,Orris,Fruity,Waxy	0.01±0.00	0.01±0.01	0.01±0.01	0.01±0.01
17	705	2,3-Butanediol, 2,3-diphenyl-	1740.2	1636-34-6	686	level2	24.251	121		0.01±0.00	0.01±0.01	0.01±0.01	0.01±0.01
18	512	2-Dodecanol	1557.3	10203-28-8	730	level2	20.11	69		0.01±0.00	0.02±0.01	0.01±0.01	0.01±0.01
19	602	2-Furanmethanol	1637.59	98-00-0	930	level2	22.006	98	Coffee,Alcoholic,Bitter,Musty,Chemical,Caramel,Sweet,Burnt,Bread,Caramel,Cooked,Dirty Cloth,Earthy,Mild Sweet,Oily,Very Mild,Warm,Caramellic,Bread-Like	0.17±0.07	0.24±0.13	0.44±0.23	0.43±0.29
20	669	2-Furanmethanol, 5-methyl-	1700.45	3857-25-8	851	level2	23.426	112		0.19±0.06	0.32±0.17	0.57±0.27	0.53±0.29
21	273	2-Heptanol	1309.81	543-49-7	720	level2	13.619	45	Lemon,Mushroom,Sweet,Floral,Green,Fresh,Grass,Bitter,Fruity,Citrus,Earth,Fried,Mushroom,Oil,Chemical,Herb,Arctic Bramble,Melon	0.05±0.03	0.05±0.03	0.05±0.03	0.04±0.03
22	259	2-Heptanol, 4-methyl-	1298.4	56298-90-9	730	level2	13.3	85		0.01±0.01	0.02±0.03	0.01±0.01	0.01±0.01
23	114	2-Propanol, 1-methoxy-	1120.8	107-98-2	890	level2	7.83	47	Weak Pleasant Odor,Mild,Ethereal Odor	0.05±0.03	0.04±0.02	0.09±0.08	0.02±0.03
24	327	3-Hexen-1-ol, (E)-	1368.97	928-97-2	796	level2	15.273	67	Moss,Bitter,Fresh,Fatty,Earthy,Intensely,Green	0.04±0.02	0.03±0.02	0.03±0.02	0.03±0.02
25	808	3-Methyl-hepta-1,6-dien-3-ol	1866.8	34780-69-3	664	level2	26.864	71		0.01±0.01	0.02±0.01	0.01±0.01	0.01±0.01
26	592	3-Octanol, 2-methyl-	1622.2	26533-34-6	643	level2	21.657	83		0.02±0.01	0.02±0.01	0.02±0.01	ND
27	140	3-Pentanol, 2-methyl-	1152.74	565-67-3	671	level2	8.867	59		0.02±0.01	0.02±0.01	0.02±0.01	0.01±0.01
28	518	4-Methyl-2-hexanol	1561.8	2313-61-3	681	level2	20.214	69		0.06±0.01	0.08±0.05	0.06±0.02	0.06±0.03
29	1048	5-Thiazoleethanol, 4-methyl-	2286.56	137-00-8	836	level2	34.908	112	Sulfur,Cooked Beef Juice,Fatty,Nuts,Medicinal,Peanut	0.05±0.03	0.02±0.01	0.01±0.01	0.01±0.00
30	802	Benzyl alcohol	1858.03	100-51-6	928	level2	26.683	108	Berry,Balsamic,Floral,Walnut,Sweet,Cherry,Phenolic,Grapefruit,Faint Aromatic Odor,Boiled Cherries,Moss,Roasted Bread,Rose	0.04±0.01	0.05±0.03	0.05±0.02	0.04±0.02
31	25	Ethanol	928.246	64-17-5	965	level2	3.256	31	Alcoholic,Ethereal,Medical,Sweet,Strong,Pleasant,Fragrant Odor,Alcohol Odor,Weak,Vinous Odor	51.42±16.7	42.64±31.81	26±33.75	43.28±31.23
32	346	Ethanol, 2-butoxy-	1385.13	111-76-2	689	level2	15.72	122	Ether-Like Odor,Rancid Odor,Weak,Pleasant Odor	0.09±0.02	0.18±0.12	0.13±0.05	0.09±0.03
33	1126	Furandimethanol	2521.43	1883-75-6	816	level2	39.341	97		ND	ND	0.01±0.01	0.01±0.01
34	917	Furaneol	2019.8	3658-77-3	904	level2	29.87	128	Caramel,Strawberry,Grape,Cotton,Sweet,Sugar,Candy,Almond,Burnt,Caramel,Honey	0.02±0.01	0.09±0.06	0.26±0.1	0.21±0.09
35	486	Linalool	1531.65	78-70-6	864	level2	19.485	93	Lemon,Citrus,Orange,Floral,Sweet,Woody,Blueberry,Bois De Rose,Lavender,Green,Odor Similar To That Of Bergamot Oil And French Lavender,Typical Floral Odor Free From Camphoraceous And Terpenic Notes,Spicy,Flowery-Fresh Odor And Reminiscent Of Lily Of The Valley,Coriander,Rose,Aniseed,Floral Fragrant Citrus	0.18±0.05	0.18±0.11	0.18±0.08	0.16±0.08
36	9	Methyl Alcohol	898.113	67-56-1	854	level2	2.738	32	Alcoholic,Slight Alcoholic Odor When Pure, Repulsive,Pungent Odor When Crude,Characteristic Pungent Odor	0.21±0.08	0.24±0.14	0.35±0.15	0.23±0.12
37	954	p-Cymen-7-ol	2088.83	536-60-7	856	level2	31.175	135	Spicy,Herbal,Leather,Caraway,Strong,Wood,Cumin	0.02±0.00	0.02±0.01	0.01±0.00	0.01±0.01
38	828	Phenylethyl Alcohol	1894.15	60-12-8	829	level2	27.423	91	Lilac,Rose,Honey,Floral,Spice,Bitter,Fruit,Honey,Wine,Perfumy	0.70±0.13	0.82±0.52	0.71±0.28	0.63±0.26
Total										55.51±5.29	47.00±7.33	31.25±10.34	47.65±8.75
Aldehydes
1	907	1H-Pyrrole-2-carboxaldehyde	2002.98	1003-29-8	903	level2	29.553	95	Ethereal,Bread,Burnt,Caramel,Corn,Musty,Pungent,Rubber,Sulfurous,Coffee,Roasted Rice,Beef	0.11±0.03	0.17±0.11	0.22±0.09	0.15±0.07
2	868	1-Pyrrolidinecarboxaldehyde	1947.7	3760-54-1	651	level2	28.474	99		0.01±0.01	0.01±0.02	0.01±0.01	0.01±0.01
3	422	2,4-Heptadienal, (E,E)-	1468.61	4313-03-5	899	level2	17.904	81	Hazelnut,Cinnamon,Aldehydic,Cake,Green,Nut,Oily,Vegetable,Fried,Hay,Fatty,Citrus-Like	0.14±0.04	0.25±0.17	0.28±0.11	0.21±0.10
4	871	2,5-Furandicarboxaldehyde	1954.19	823-82-5	745	level2	28.603	124		0.01±0.01	0.01±0.01	0.01±0.01	0.01±0.01
5	498	2-Furancarboxaldehyde, 5-methyl-	1544.93	620-02-0	895	level2	19.808	110	Caramel,Burnt Sugar,Maple,Almond,Burnt,Slightly Caramellic,Slightly Meaty,Spicy,Sweet,Warm	0.69±0.18	0.95±0.60	1.07±0.44	0.99±0.45
6	358	2-Octenal, (E)-	1405.75	2548-87-0	826	level2	16.284	109	Nut,Fat,Herbal,Fresh,Green,Fatty,Banana,Waxy,Leaf,Cucumber,Green Leaf,Walnut,Almond,Fruity,Nutty	ND	0.01±0.01	0.01±0.01	ND
7	110	2-Pentenal, (E)-	1114.81	1576-87-0	809	level2	7.677	83	Apple,Orange,Tomato,Strawberry,Pungent,Fruity,Green	0.02±0.01	0.02±0.01	0.02±0.02	0.02±0.01
8	475	2-Pyridinecarboxaldehyde	1520.69	1121-60-4	885	level2	19.218	79	Almond,Bitter,Nutty,Pungent	0.02±0.01	0.04±0.02	0.05±0.02	0.05±0.02
9	357	3-Furaldehyde	1403.22	498-60-2	851	level2	16.222	95		0.06±0.03	0.06±0.03	0.05±0.02	0.05±0.03
10	777	3-Hydroxy-4-methylbenzaldehyde	1826.86	57295-30-4	780	level2	26.045	135		0.02±0.01	0.02±0.02	0.02±0.01	0.01±0.01
11	693	4-Oxohex-2-enal	1729.64	20697-55-6	770	level2	24.031	83		0.02±0.01	0.02±0.01	0.02±0.01	0.02±0.01
12	348	5-Ethylcyclopent-1-enecarboxaldehyde	1389.78	36431-60-4	794	level2	15.855	124		ND	0.01±0.01	0.01±0.01	ND
13	1104	5-Hydroxymethylfurfural	2451.42	67-47-0	940	level2	38.019	97	Caramel,Waxy,Fatty,Musty,Cardboard,Odor Of Chamomile Flowers	0.12±0.04	0.13±0.07	0.24±0.09	0.33±0.15
14	448	Benzaldehyde	1492.27	100-52-7	950	level2	18.513	106	Cherry,Almond,Sweet,Burnt Sugar,Sharp,Strong,Bitter,Burntsugar, Bitter Almond,Burnt Sugar,Cherry,Malt,Roasted Pepper	0.40±0.11	0.66±0.42	0.75±0.31	0.61±0.28
15	555	Benzaldehyde, 2-methyl-	1591.94	529-20-4	788	level2	20.957	120	Cherry	0.03±0.01	0.05±0.03	0.08±0.03	0.05±0.02
16	747	Benzaldehyde, 3,4-dimethyl-	1785.67	5973-71-7	677	level2	25.197	134		0.01±0.01	ND	0.01±0.01	ND
17	723	Benzaldehyde, 4-(1-methylethyl)-	1755.99	122-03-2	816	level2	24.58	133	Spicy,Acid,Herbal,Sharp,Oily,Cumin,Green	0.07±0.02	0.09±0.06	0.07±0.03	0.07±0.03
18	576	Benzeneacetaldehyde	1609.73	122-78-1	971	level2	21.375	91	Hyacinth,Honey,Clover,Sweet,Hawthorne,Cocoa,Grapefruit,Green,Peanut,Floral,Bitter,Berry,Geranium,Nut,Pungent,Flowery	0.79±0.25	1.84±0.96	3.00±1.39	2.12±0.96
19	14	Butanal, 2-methyl-	906.888	96-17-3	938	level2	2.888	57	Musty,Coffee,Cocoa,Nutty,Almond,Fermented,Hazelnut,Malt,Malt,Burnt,Choking,Estery Apple,Fruity,Green Grass,Sour	0.20±0.09	1.05±0.59	2.75±1.40	0.98±0.16
20	17	Butanal, 3-methyl-	910.047	590-86-3	940	level2	2.943	44	Peach,Sour,Ethereal,Fatty,Aldehydic,Apple-Like Odor,Powerful Penetrating,Acrid Odor,Almond,Cocoa,Cheese,Chocolate,Malty	0.41±0.20	0.90±0.44	2.38±1.17	1.31±0.73
21	918	Eicosanal-	2020.45	2400-66-0	745	level2	29.883	82		ND	0.01±0.02	ND	0.02±0.01
22	391	Furfural	1436.13	98-01-1	933	level2	17.069	96	Fragrant,Bread,Woody,Sweet,Baked,Almond,Peculiar Odor, Almond-Like Odor,Almond,Baked Potatoes,Burnt,Spice	1.48±0.47	2.49±1.42	5.32±2.36	4.05±2.16
23	154	Heptanal	1168.9	111-71-7	904	level2	9.374	70	Citrus,Ozone,Herbal,Fresh,Wine-Lee,Rancid,Fatty,Aldehydic,Green,Pungent Odor,Penetrating Fruity Odor,Citrus,Nut,Heavy,Oily,Planty Green,Putty,Milky	0.03±0.02	0.04±0.04	0.07±0.04	0.06±0.04
24	79	Hexanal	1069.41	66-25-1	954	level2	6.381	56	Leafy,Sweaty,Tallow,Fresh,Fatty,Fruity,Aldehydic,Green,Characteristic Fruity Odor (On Dilution),Strong,Green Grass Odor,Sharp,Aldehyde Odor,Apple,Fresh,Oil,Leaves,Vinous,Grassy	0.29±0.17	0.24±0.11	0.27±0.18	0.25±0.22
25	336	Nonanal	1373.66	124-19-6	956	level2	15.4	98	Citrus,Lime,Rose,Green,Fishy,Waxy,Fresh,Fatty,Peely,Aldehydic,Orris,Grapefruit,Orange-Rose Odor,Floral,Fat,Green,Lemon,Aldehyde,Floral, Grass,Slightly Pungent,Soapy,Tallow,Wax,Citrus-Like,Tallow,Fruity,Orange Peel	0.18±0.04	0.26±0.16	0.23±0.09	0.20±0.09
26	235	Octanal	1270.35	124-13-0	914	level2	12.46	84	Lemon,Citrus,Soap,Orange Peel,Fat,Waxy,Fatty,Aldehydic,Green,Strong,Fruity Odor,Fatty,Honey Odor On Dilution,Pungent Odor, Citrus-Like On Dilution,Aldehyde,Fruity,Pungent,Slightly Fragment,Soapy,Fresh,Citrus-Like	0.03±0.01	0.04±0.02	0.03±0.01	0.03±0.02
Total										5.15±1.69	9.38±5.25	16.99±7.74	11.61±5.51
Acids
1	1024	(6E)-8-Methyl- 6-nonenoic acid	2231.6	59320-77-3	849	level2	33.871	69		0.08±0.03	0.08±0.06	0.09±0.03	0.11±0.04
2	743	2-Butenoic acid, 3-methyl-	1778.57	541-47-9	790	level2	25.049	85	Alcohol,Dairy,Phenolic,Green,Rancid	0.04±0.01	0.04±0.03	0.04±0.02	0.04±0.02
3	721	2-Propenoic acid, 2-methyl-	1754.19	79-41-4	720	level2	24.545	86	Acrid,Repulsive Odor	ND	0.04±0.04	0.09±0.09	0.11±0.07
4	972	7-Methyloctanoic acid	2112.62	693-19-6	668	level2	31.625	60		0.01±0.00	0.01±0.01	0.01±0.01	0.01±0.01
5	1016	8-Methylnonanoic acid	2215.8	5963-14-4	726	level2	33.568	129		0.01±0.01	0.01±0.02	0.02±0.01	0.02±0.01
6	375	Acetic acid	1422.95	64-19-7	932	level2	16.728	60	Sour,Pungent,Sharp,Vinegar,Bacon,Phenolic,Smoke,Woody,Fruit,Vinegar,Acetic,Acidic,Vinegar-Like	15.44±6.93	15.83±8.19	20.14±10.36	16.07±11.06
7	1124	Benzeneacetic acid	2514.41	103-82-2	838	level2	39.208	91	Honeysuckle,Sour,Waxy,Floral,Sweet,Honey,Civet,Disagreeable Odor Of Geranium,Sweet Honey-Like Odor	0.03±0.05	0.07±0.06	0.05±0.04	0.14±0.03
8	572	Butanoic acid	1606.68	107-92-6	798	level2	21.304	60	Butter,Sweat,Acetic,Sharp,Rancid,Fruit,Cheese,Unpleasant,Rancid,Penetrating And Obnoxious Odor,Butter,Cheese,Sour	0.23±0.11	0.18±0.09	0.22±0.11	0.15±0.11
9	614	Butanoic acid, 2-methyl-	1649.54	116-53-0	912	level2	22.275	74	Sour,Sweat,Acid,Strawberry,Roquefort Cheese,Pungent,Butter,Cheese,Fermented	2.57±1.09	2.56±1.26	2.55±1.19	2.1±1.28
10	613	Butanoic acid, 3-methyl-	1648.39	503-74-2	924	level2	22.25	60	Sour,Sweat,Acid,Stinky,Sweaty,Animal,Rancid,Tropical,Feet,Cheese,Disagreeable,Rancid-Cheese Odor,Cheese,Pungent	2.48±0.97	2.36±1.26	2.47±1.22	2.18±1.35
11	1105	Dodecanoic acid	2453	143-07-7	672	level2	38.048	60	Coconut,Mild,Fatty,Metal,Bay Oil,Characteristic,Like Oil Of Bay,Caprylic,Soapy,Tallow	0.01±0.01	0.01±0.01	0.01±0.00	0.02±0.01
12	433	Formic acid	1476.4	64-18-6	813	level2	18.101	57	Pungent,Vinegar,Formyl,Pungent,Penetrating,Savory	0.14±0.03	0.17±0.1	0.11±0.09	0.15±0.07
13	863	Heptanoic acid	1942.5	111-14-8	806	level2	28.371	60	Sour,Cheesy,Sweat,Rancid,Disagreeable,Rancid Odor, Faint Tallow-Like Odor,Apricot,Floral	0.06±0.03	0.05±0.04	0.06±0.03	0.04±0.02
14	782	Hexanoic acid	1831.56	142-62-1	929	level2	26.141	60	Fatty,Cheese,Characteristic Goat-Like Odor,Oil,Pungent,Sour,Sweaty	0.51±0.15	0.54±0.33	0.53±0.24	0.42±0.19
15	861	Hexanoic acid, 2-ethyl-	1940.83	149-57-5	686	level2	28.34	88	Mild Odor,Paint,Varnish,Acid	0.03±0.03	0.02±0.02	0.03±0.02	0.02±0.00
16	1038	n-Decanoic acid	2261.1	334-48-5	852	level2	34.426	129	Sour,Citrus,Fat,Rancid,Fatty,Unpleasant,Dust,Grass,Caprylic,Tallow	0.01±0.00	0.01±0.01	0.03±0.03	0.02±0.01
17	1166	n-Hexadecanoic acid	2794.54	57-10-3	717	level2	44.499	60	Fatty,Slightly Waxy,Odorless	ND	ND	ND	0.01±0.00
18	993	Nonanoic acid	2158.84	112-05-0	941	level2	32.495	60	Fat,Waxy,Green,Dirty,Cheese,Fatty,Coconut Aroma,Sour,Moldy,Pungent	0.10±0.03	0.25±0.17	0.17±0.1	0.16±0.05
19	936	Octanoic acid	2052.18	124-07-2	916	level2	30.482	60	Cheesy,Sweat,Vegetable,Waxy,Fatty,Rancid,Oily,Cheese,Faint,Fruity-Acid Odor,Unpleasant And Irritating Odor,Slight Odor,Cheese,Fat,Grass,Oil,Caprylic,Camphor,Nutmeg,Musty,Plastic-Like	0.25±0.06	0.2±0.16	0.26±0.14	0.11±0.04
20	718	Pentanoic acid, 2-methyl-	1751.42	97-61-0	697	level2	24.486	74	Sour,Cheese,Dairy	0.02±0.01	0.01±0.01	0.02±0.01	0.02±0.01
21	749	Pentanoic acid, 4-methyl-	1788.93	646-07-1	831	level2	25.265	74	Pungent,Cheese,Floral	0.11±0.04	0.12±0.07	0.11±0.05	0.10±0.05
22	469	Propanoic acid	1515.28	79-09-4	928	level2	19.084	74	Cheesy,Acidic,Vinegar,Rancid,Pungent,Slightly Pungent Disagreeable,Fat,Fruit,Silage,Soy,Sour,Sweaty	0.39±0.23	0.34±0.17	0.49±0.30	0.43±0.36
23	499	Propanoic acid, 2-methyl-	1547.35	79-31-2	921	level2	19.87	73	Rancid,Butter,Strawberry,Cheese,Pungent Odor,Sharp,Butter-Fat-Like Odor,Burnt,Sweat,Old Socks,Cheese-Like	0.32±0.15	0.28±0.15	0.31±0.15	0.27±0.17
Total										22.86±9.85	23.19±11.99	27.79±13.97	22.71±14.91
Hydrocarbon
1	389	1,3,5,8-Undecatetraene	1431.4	50277-31-1	817	level2	16.949	79		0.01±0.01	0.01±0.01	0.01±0.01	0.01±0.00
2	58	1,3,5-Cycloheptatriene	1026.4	544-25-2	799	level2	5.211	91		0.08±0.06	0.10±0.07	0.10±0.06	0.07±0.03
3	460	1-Pentadecene	1505.06	13360-61-7	731	level2	18.836	111		ND	ND	0.01±0.01	ND
4	44	1-Undecene, 4-methyl-	999.857	74630-39-0	792	level2	4.478	57		0.07±0.03	0.05±0.03	0.08±0.05	0.05±0.03
5	253	2,3-Dimethyldecane	1291.4	17312-44-6	652	level2	13.08	97		0.02±0.01	0.02±0.01	0.02±0.01	0.02±0.02
6	119	Benzene, 1,3-dimethyl-	1127.59	108-38-3	799	level2	8.078	91	Plastic,Sweet Odor,Aromatic Odor	0.01±0.02	0.02±0.01	0.08±0.06	0.04±0.05
7	597	Cyclohexane, 1,2-dimethyl-, cis-	1628.47	2207-01-4	717	level2	21.802	112		ND	ND	0.01±0.01	ND
8	387	Cyclopentane, 1,2-dibutyl-	1430	62199-52-4	688	level2	16.911	83		0.01±0.00	0.01±0.01	0.01±0.01	0.01±0.01
9	321	Cycloundecane, 1,1,2-trimethyl-	1363.01	62376-15-2	852	level2	15.105	97		0.03±0.01	0.03±0.02	0.03±0.01	0.03±0.01
10	61	Decane, 2,4,6-trimethyl-	1032.67	62108-27-4	827	level2	5.381	57		0.17±0.06	0.15±0.09	0.18±0.10	0.12±0.08
11	69	Decane, 4-methyl-	1049.95	2847-72-5	845	level2	5.852	71		0.06±0.02	0.05±0.03	0.06±0.03	0.04±0.02
12	32	Decane, 6-ethyl-2-methyl-	947.937	62108-21-8	797	level2	3.601	85		0.02±0.01	0.01±0.01	0.02±0.01	0.01±0.02
13	169	Dodecane	1188.43	112-40-3	823	level2	9.961	85	Alkane	0.02±0.01	0.03±0.02	0.01±0.01	0.01±0.01
14	219	Dodecane, 2,6,10-trimethyl-	1252.98	3891-98-3	653	level2	11.938	85		0.01±0.01	0.01±0.02	0.01±0.00	0.01±0.01
15	176	Dodecane, 4-methyl-	1202.55	6117-97-1	733	level2	10.422	141		ND	ND	0.01±0.01	ND
16	103	Ethylbenzene	1107.32	100-41-4	849	level2	7.44	91	Aromatic,Pungent,Sweet,Gasoline-Like	0.01±0.01	0.02±0.02	0.01±0.01	0.01±0.00
17	903	Heptacosane	1996.62	593-49-7	774	level2	29.431	85		0.01±0.01	0.01±0.01	0.01±0.00	0.01±0.01
18	654	Heptadecane	1686.53	629-78-7	866	level2	23.112	85	Alkane,Fuel-Like	0.1±0.02	0.08±0.05	0.06±0.03	0.05±0.02
19	710	Heptadecane, 2-methyl-	1744.44	1560-89-0	721	level2	24.339	55		0.01±0.01	0.02±0.02	0.05±0.03	0.03±0.02
20	66	Heptane, 4-ethyl-	1046.47	2216-32-2	852	level2	5.755	98		0.01±0.00	0.01±0.01	0.01±0.01	ND
21	543	Hexadecane	1585.47	544-76-3	852	level2	20.8	85	Alkane,Odorless	0.11±0.02	0.11±0.08	0.09±0.04	0.08±0.03
22	606	Hexadecane, 2-methyl-	1642.07	1560-92-5	781	level2	22.106	57		0.06±0.01	0.07±0.05	0.06±0.02	0.06±0.02
23	223	Nonadecane	1259.23	629-92-5	779	level2	12.124	71	Alkane,Bland,Fuel-Like	0.02±0.01	0.03±0.02	0.03±0.02	0.02±0.02
24	47	Nonane, 2,5-dimethyl-	1005.34	17302-27-1	811	level2	4.637	84		0.01±0.01	ND	0.01±0.01	ND
25	752	Octadecane	1791.52	593-45-3	797	level2	25.32	82	Alkane,Fuel-Like	0.02±0.01	0.03±0.02	0.04±0.02	0.05±0.02
26	326	Octane, 2,2,6-trimethyl-	1367.3	62016-28-8	707	level2	15.232	71		0.01±0.01	ND	0.01±0.01	ND
27	216	p-Cymene	1248.2	99-87-6	830	level2	11.784	119	Solvent,Citrus,Spice,Gasoline,Fresh,Woody,Terpene,Sweetish Aromatic Odor,Mild Pleasant Odor	0.16±0.12	0.25±0.14	0.23±0.11	0.19±0.12
28	442	Pentadecane	1486.37	629-62-9	886	level2	18.356	57	Alkane,Waxy	0.15±0.03	0.17±0.12	0.14±0.06	0.13±0.04
29	496	Pentadecane, 2-methyl-	1542.51	1560-93-6	823	level2	19.753	85		0.12±0.02	0.16±0.12	0.14±0.05	0.12±0.05
30	505	Pentadecane, 3-methyl-	1552.99	2882-96-4	697	level2	20.005	57		0.02±0.01	0.04±0.03	0.03±0.01	0.03±0.02
31	96	Pentane, 2-methyl-	1093.2	107-83-5	698	level2	7.011	42		0.02±0.01	0.03±0.02	0.04±0.02	0.03±0.02
32	201	Styrene	1233.76	100-42-5	858	level2	11.361	104	Balsamic,Gasoline,Floral,Sweet,Balsam,Plastic,Aromatic,Sweet,Floral	0.07±0.02	0.19±0.11	0.13±0.04	0.12±0.05
33	270	Tetracontane, 3,5,24-trimethyl-	1307.5	55162-61-3	744	level2	13.532	99		0.02±0.01	0.02±0.01	0.03±0.02	0.02±0.02
34	347	Tetradecane	1387.1	629-59-4	817	level2	15.772	71	Alkane,Waxy,Mild	0.20±0.04	0.28±0.19	0.16±0.17	0.21±0.08
35	400	Tetradecane, 2-methyl-	1443.93	1560-95-8	852	level2	17.271	57		0.74±0.12	1.02±0.72	0.95±0.37	0.76±0.30
36	309	Tridecane, 2-methyl-	1346.49	1560-96-9	893	level2	14.646	85		0.95±0.17	1.39±0.95	1.29±0.52	1.06±0.42
37	315	Tridecane, 3-methyl-	1355.12	6418-41-3	761	level2	14.889	57		0.02±0.01	0.03±0.02	0.04±0.02	0.03±0.01
38	83	Undecane	1076.7	1120-21-4	850	level2	6.573	85	Alkane	0.07±0.02	0.08±0.05	0.08±0.04	0.06±0.03
39	102	Undecane, 2-methyl-	1107.74	7045-71-8	789	level2	7.458	57		0.01±0.00	0.01±0.01	0.01±0.01	ND
40	91	Undecane, 4,6-dimethyl-	1088.08	17312-82-2	804	level2	6.899	85		0.01±0.01	ND	0.01±0.01	ND
41	131	Undecane, 4-methyl-	1145.73	2980-69-0	718	level2	8.645	71		0.01±0.01	ND	0.01±0.01	ND
42	80	Undecane, 5,7-dimethyl-	1070.63	17312-83-3	630	level2	6.412	85		0.01±0.01	ND	0.01±0.01	ND
Total										3.41±0.72	4.60±3.01	4.30±1.78	3.51±1.55
Ketone
1	571	1,2-Cyclohexanedione	1605.9	765-87-7	738	level2	21.29	112	Caramel,Acorn,Sweet,Brothy,Maple,Nut Skin	ND	ND	0.01±0.01	0.01±0.01
2	35	2,3-Butanedione	964.715	431-03-8	870	level2	3.885	43	Butter,Caramel,Oily,Creamy,Sweet,Pungent,Strong,Qui Odor	0.19±0.16	0.10±0.11	0.37±0.1	0.14±0.24
3	600	2,3-Octanedione	1634.67	585-25-1	690	level2	21.943	71	Dill,Buttery,Broccoli,Cooked,Green,Roasted Nuts	0.01±0.01	0.01±0.01	0.02±0.01	0.01±0.00
4	68	2,3-Pentanedione	1049.43	600-14-6	848	level2	5.837	100	Butter,Cream,Caramel,Sweet,Pungent,Creamy,Nutty,Cheese,Buttery,Almond,Burnt,Burnt Butter,Butterscotch,Diacetyl,Estery Apple,Fruity,Grain,Malt,Oily Buttery	ND	0.01±0.01	0.02±0.02	ND
5	468	2-Cyclopenten-1-one, 2,3-dimethyl-	1513.3	1121-05-7	690	level2	19.038	110		0.03±0.01	0.03±0.04	0.04±0.02	0.04±0.02
6	766	2-Cyclopenten-1-one, 2-hydroxy-3-methyl-	1808.43	80-71-7	939	level2	25.667	112	Caramel,Smoky,Maple Syrup,Maple,Burnt,Fragrant,Licorice	0.07±0.02	0.09±0.06	0.11±0.05	0.10±0.05
7	458	2-Cyclopenten-1-one, 3,5,5-trimethyl-	1502.95	24156-95-4	731	level2	18.783	109		0.03±0.01	0.04±0.03	0.04±0.02	0.03±0.02
8	152	2-Hexanone, 4-methyl-	1167.28	105-42-0	742	level2	9.332	58		0.03±0.03	0.03±0.02	ND	0.03±0.03
9	331	2-Nonanone	1369.43	821-55-6	662	level2	15.294	58	Soap,Herbal,Fresh,Fishy,Hot Milk,Earthy,Sweet,Soapy,Weedy,Green,Hotmilk,Fragrant,Green,Hot Milk,Blue Cheese,Fatty,Fruity,Ketone,Musty,Varnish	0.01±0.00	0.01±0.01	0.01±0.00	0.01±0.00
10	238	2-Propanone, 1-hydroxy-	1276.18	116-09-6	953	level2	12.635	43	Caramellic,Sweet,Pungent,Ethereal,Butter,Herb,Malt	0.20±0.12	0.34±0.17	0.76±0.48	0.67±0.59
11	757	2-Tridecanone	1796.21	593-08-8	730	level2	25.416	58	Coconut,Herbal,Milky,Waxy,Fatty,Earthy,Dairy,Nutty,Savory,Fruity,Green,Rancid,Tallow	0.01±0.00	0.02±0.01	0.02±0.01	0.01±0.01
12	127	3-Heptanone	1138.74	106-35-4	818	level2	8.431	57	Fatty,Powerful,Fruity,Green,Cool	ND	0.01±0.01	0.01±0.01	ND
13	206	3-Octanone	1236.74	106-68-3	837	level2	11.494	99	Butter,Resin,Fresh,Mushroom,Sweet,Lavender,Herb,Mold,Gasoline,Soap,Earthy,Ethereal,Ketone,Resinous	0.02±0.02	0.05±0.04	0.05±0.03	0.03±0.01
14	506	4-Cyclopentene-1,3-dione	1553.43	930-60-9	863	level2	20.017	96		0.15±0.04	0.21±0.12	0.33±0.15	0.23±0.12
15	803	4-Methyl-5H-furan-2-one	1859.68	6124-79-4	602	level2	26.717	69		0.01±0.01	0.01±0.01	0.01±0.01	0.01±0.01
16	281	5-Hepten-2-one, 6-methyl-	1317.65	110-93-0	906	level2	13.833	108	Apple,Mushroom,Citrus,Musty,Rubber,Nutty,Hazelnut,Bitter,Lemongrass,Powerful,Fatty,Green,Mushroom,Pepper,Strawberry,Sweet,Fruity,Lemongrass	0.06±0.02	0.08±0.04	0.09±0.05	0.08±0.05
17	227	Acetoin	1263.91	513-86-0	897	level2	12.265	45	Butter,Cream,Milky,Fatty,Creamy,Sweet,Dairy,Buttery,Bland,Woody,Yogurt Odor,Green Pepper,Fermented,Milky,Fatty	0.77±0.33	0.77±0.38	1.31±0.67	0.81±0.51
18	255	Cyclohexanone, 2,2,6-trimethyl-	1293.22	2408-37-9	717	level2	13.143	82	Pungent,Honey,Cistus,Labdanum,Thujone,Floral	0.03±0.01	0.04±0.02	0.05±0.03	0.04±0.03
19	870	Ethanone, 1-(1H-pyrrol-2-yl)-	1951.96	1072-83-9	942	level2	28.559	109	Licorice,Coumarin,Bread,Musty,Nutty,Walnut,Bread,Cocoa,Hazelnut,Caramel,Fatty,Mothball,Oily,Putty	1.24±0.29	1.82±1.16	2.57±1.02	2.07±0.89
20	435	Ethanone, 1-(2-furanyl)-	1477.33	1192-62-7	929	level2	18.128	95	Caramel,Tobacco,Balsamic,Potato,Coffee,Sweet,Peanut,Almond,Beef,Balsamic,Cocoa,Coffee,Smoky	0.51±0.15	0.72±0.41	1.22±0.56	0.85±0.45
21	530	Ethanone, 1-(2-pyridinyl)-	1573.85	1122-62-9	761	level2	20.517	78	Tobacco,Oily,Fatty,Heavy,Popcorn,Corn,Chip,Roasted Nut,Biscuit,Bread,Corn Chip,Cracker	0.01±0.01	0.01±0.01	0.03±0.02	0.02±0.01
22	1136	Ethanone, 1-(3-hydroxy-4-methoxyphenyl)-	2565.41	6100-74-9	870	level2	40.171	151		0.03±0.01	0.03±0.02	0.03±0.01	0.03±0.02
23	892	Furyl hydroxymethyl ketone	1982.34	17678-19-2	922	level2	29.151	95		0.02±0.01	0.04±0.02	0.09±0.03	0.08±0.04
Total										3.44±1.21	4.49±2.46	7.19±3.14	5.30±3.06
Heterocycles
1	1102	1H-Indole, 7-methyl-	2438.68	933-67-5	774	level2	37.774	130		0.01±0.00	0.01±0.01	0.01±0.01	ND
2	637	2(3H)-Furanone, 5-ethyldihydro-	1671.78	695-06-7	872	level2	22.778	85	Coconut,Tobacco,Coumarin,Herbal,Sweet,Onion	0.05±0.02	0.06±0.03	0.05±0.02	0.04±0.02
3	356	2(3H)-Furanone, 5-methyl-	1402.65	591-12-8	787	level2	16.207	98		0.04±0.02	0.07±0.04	0.15±0.08	0.1±0.07
4	1127	2(3H)-Furanone, dihydro-4-hydroxy-	2528.04	5469-16-9	878	level2	39.466	44		0.04±0.01	0.04±0.02	0.06±0.03	0.06±0.03
5	688	2(5H)-Furanone	1720.93	497-23-4	936	level2	23.852	84	Buttery,Roasted	0.10±0.04	0.13±0.07	0.18±0.09	0.14±0.09
6	1015	2H-Pyran-2-one, 5,6-dihydro-6-propyl-	2213.38	16400-69-4	739	level2	33.525	97		0.01±0.00	0.01±0.01	0.01±0.00	0.01±0.01
7	741	2H-Pyran-2-one, tetrahydro-	1775.45	542-28-9	793	level2	24.988	42		0.01±0.01	0.01±0.01	0.01±0.01	0.01±0.01
8	732	2H-Pyran-2-one, tetrahydro-6-methyl-	1765.06	823-22-3	776	level2	24.769	42	Sweet,Herbal,Spice	0.03±0.01	0.03±0.02	0.03±0.01	0.03±0.01
9	975	2-Piperidinone	2118.76	675-20-7	753	level2	31.74	99	Garlic-Like	0.01±0.00	0.01±0.01	0.01±0.00	0.01±0.00
10	919	2-Pyrrolidinone	2022.51	616-45-5	914	level2	29.922	85		0.27±0.10	0.32±0.20	0.39±0.16	0.38±0.18
11	622	2-Pyrrolidinone, 1-methyl-	1655.26	872-50-4	866	level2	22.403	99	Mild Amine Odor	0.19±0.06	0.26±0.15	0.31±0.13	0.25±0.12
12	964	3(2H)-Furanone, 4-hydroxy-5-methyl-	2100.8	19322-27-1	906	level2	31.401	114	Bready,Caramel,Cotton,Sweet,Sugar,Candy,Malt,Maple Syrup,Pleasant,Roasted Chicory Root	0.02±0.01	0.03±0.02	0.06±0.03	0.05±0.02
13	211	3(2H)-Furanone, dihydro-2-methyl-	1242.79	3188-00-9	765	level2	11.636	100	Solvent,Bread,Buttery,Sweet,Nutty,Roasted	0.01±0.01	0.01±0.01	0.04±0.02	0.02±0.02
14	1085	3-Pyridinol	2380.52	109-00-2	827	level2	36.681	95		0.01±0.00	0.01±0.01	0.01±0.01	0.01±0.01
15	1045	3-Pyridinol, 2-methyl-	2277.86	1121-25-1	817	level2	34.743	109		0.04±0.01	0.04±0.02	0.05±0.02	0.05±0.03
16	986	4,5-Diamino-6-hydroxypyrimidine	2140.03	1672-50-0	651	level2	32.142	126		ND	ND	0.01±0.01	0.01±0.01
17	12	Furan, 2,3-dihydro-5-methyl-	902.281	1487-15-6	648	level2	2.804	84		0.01±0.01	ND	0.01±0.01	ND
18	29	Furan, 2-ethyl-	939.777	3208-16-0	827	level2	3.455	96	Earthy,Sweet,Burnt,Malty,Butter,Caramel,Beany,Fishy,Cocoa	ND	ND	0.01±0.01	ND
19	184	Furan, 2-pentyl-	1213.44	3777-69-3	945	level2	10.744	81	Butter,Green Bean,Vegetable,Earthy,Beany,Fruity,Metallic,Green,Greenbean,Butter,Floral,Pungent,Sweet,Buttery,Caramel,Fishy,Roasted,Popcorn	0.12±0.05	0.15±0.09	0.23±0.15	0.12±0.07
20	780	Furan, 3-phenyl-	1829.59	13679-41-9	728	level2	26.1	115		ND	ND	0.01±0.01	ND
21	719	N-Acetyl-3-pyrroline	1752.81	21399-13-3	837	level2	24.513	68		0.01±0.01	0.02±0.02	0.03±0.04	0.05±0.02
22	289	Pyrazine, 2,3-dimethyl-	1325.86	5910-89-4	821	level2	14.069	108	Butter,Caramel,Nut,Peanut Butter,Meat,Leather,Coffee,Cocoa,Peanut,Nutty,Almond,Walnut,Hazelnut,Roasted,Medicine,Roast Beef,Roasted Nut,Fried Potato,Roastey,Sweet,Coca	0.03±0.01	0.05±0.03	0.04±0.02	0.02±0.01
23	272	Pyrazine, 2,6-dimethyl-	1308.84	108-50-9	890	level2	13.592	108	Roast Beef,Roasted Nuts,Coffee,Cocoa,Green,Meat,Medicine,Nut,Peanut Butter,Ester,Ether,Fried Potato,Malt,Oxidized,Paper,Roasted,Sweet	0.17±0.05	0.33±0.19	0.27±0.12	0.22±0.12
24	419	Pyrazine, 2-ethenyl-6-methyl-	1465.58	13925-09-2	746	level2	17.827	120	Hazelnut	0.01±0.01	0.03±0.02	0.03±0.01	0.02±0.01
25	399	Pyrazine, 2-ethyl-3,5-dimethyl-	1442.88	13925-07-0	684	level2	17.242	135	Roast,Burnt Almonds,Roasted Nuts,Potato,Coffee,Earth,Must,Nut,Potato,Roast,Popcorn,Chocolaty Sweet,Woody	0.03±0.01	0.04±0.03	0.04±0.02	0.03±0.01
26	323	Pyrazine, 2-ethyl-6-methyl-	1365.49	13925-03-6	805	level2	15.175	121	Potato,Roasted,Grass,Nutty	0.01±0.01	0.08±0.05	0.07±0.04	0.02±0.02
27	383	Pyrazine, 3-ethyl-2,5-dimethyl-	1426.86	13360-65-1	705	level2	16.834	135	Roasted,Potato,Cocoa,Nutty,Musty,Roasted Pungent,Woody,Earthy	0.02±0.01	0.07±0.04	0.02±0.01	0.02±0.01
28	276	Pyrazine, ethyl-	1312.96	13925-00-3	785	level2	13.708	107	Butter,Peanut,Musty,Cocoa,Nutty,Roasted,Woody,Bitter,Peanutbutter,Burnt,Green,Iron Scorch,Roasted,Rum	0.01±0.00	0.04±0.02	0.02±0.01	0.01±0.02
29	213	Pyrazine, methyl-	1246.85	109-08-0	919	level2	11.757	94	Chocolate,Roasted,Cocoa,Peanut,Nutty,Popcorn,Green,Hazelnut,Burnt	0.11±0.05	0.27±0.14	0.17±0.09	0.13±0.08
30	409	Pyrazine, tetramethyl-	1457.18	1124-11-4	841	level2	17.611	54	Chocolate,Burnt,Lard,Musty,Soybean,Nutty,Cocoa,Coffee,Green,Mocha,Roast,Fermented Soybeans,Similar To Trimethylpyrazine	1.22±0.46	1.21±0.8	2.19±0.77	1.16±0.43
31	153	Pyridine	1169.89	110-86-1	823	level2	9.416	52	Sour,Putrid,Fishy,Rancid,Sickening,Amine,Sharp,Nauseating,Burnt,Nauseating Fish-Like Odor.,Burnt,Diamine,Pungent,Solvent,Smoky	0.02±0.01	0.03±0.01	0.05±0.03	0.03±0.02
32	774	Pyrrolidine, 1-acetyl-	1824.67	4030-18-6	833	level2	26	113		0.03±0.01	0.04±0.02	0.04±0.02	0.03±0.02
Total										2.63±0.75	3.40±2.06	4.62±1.83	3.08±1.26
Esters
1	107	1-Butanol, 3-methyl-, acetate	1112.48	123-92-2	850	level2	7.611	69	Bitter,Solvent,Banana,Fruity,Sweet,Pear-Like Odor,Fruity,Fragrant,Powerful Odor,Glue,Pear,Apple,Ester	0.02±0.04	0.07±0.04	0.14±0.08	0.07±0.06
2	1093	2-Chloroethyl benzoate	2409.01	939-55-9	879	level2	37.213	77		0.03±0.01	0.02±0.01	0.04±0.03	0.03±0.01
3	134	3-Methylcyclopentyl acetate	1148.33	24070-70-0	743	level2	8.735	57		0.05±0.01	0.04±0.03	0.04±0.02	0.03±0.02
4	324	4-Methylpentyl 2-methylbutanoate	1365.68	35852-40-5	802	level2	15.177	103		0.07±0.02	0.06±0.04	0.05±0.03	0.07±0.03
5	457	4-Methylpentyl 4-methylpentanoate	1502.33	35852-42-7	876	level2	18.768	117		0.05±0.01	0.05±0.03	0.03±0.02	0.05±0.02
6	854	4-Methylpentyl 8-methylnon-6-enoate	1929.96	1215128-18-9	801	level2	28.128	152		0.01±0.00	ND	0.01±0.01	0.01±0.01
7	398	Acetic acid, heptyl ester	1442.03	112-06-1	722	level2	17.224	70	Apricot,Fresh,Ripe,Fruit,Woody,Rum,Pear,Green,Floral	0.02±0.02	0.08±0.12	0.02±0.02	0.02±0.01
8	224	Acetic acid, hexyl ester	1257.87	142-92-7	692	level2	12.085	61	Apple,Sweet,Banana,Fruit,Green,Herb,Bitter,Fruity,Sweet-Fruity,Pearl-Like Odor,Sweet Ester Odor	ND	0.01±0.01	0.01±0.01	ND
9	350	Acetic acid, hydroxy-, ethyl ester	1395.44	623-50-7	786	level2	16.013	31		0.01±0.01	0.03±0.02	0.01±0.01	0.01±0.01
10	316	Acetic acid, methyl ester	1357.24	79-20-9	776	level2	14.947	43	Sweet,Bitter,Ether,Fruity,Pleasant Odor,Fragrant,Ester,Green	0.06±0.02	0.13±0.08	0.2±0.09	0.18±0.08
11	302	cis-3-Hexenyl iso-butyrate	1342.2	41519-23-7	715	level2	14.525	82	Apple,Cut Grass,Fruity,Pear,Cut Privet,Green,Fruit	0.03±0.01	0.03±0.02	0.04±0.02	0.03±0.02
12	232	Ethanol, 2-methoxy-, acetate	1266.2	110-49-6	751	level2	12.37	58	Pleasant Odor,Ester-Like Odor	0.58±0.18	0.63±0.35	0.69±0.33	0.53±0.28
13	5	Ethyl Acetate	890.906	141-78-6	941	level2	2.613	43	Pineapple,Sweet,Anise,Fruity,Balsam,Weedy,Green,Characteristic Ether-Like Odor Reminiscent Of Pineapple,Fragrant Odor,Fruity With A Brandy Note,Aromatic,Brandy,Grape,Solvent,Eedy,Reen	0.99±0.41	1.53±1.11	0.91±0.18	0.61±0.22
14	904	Ethyl maltol	1999.89	4940-11-8	939	level2	29.495	140	Sweet,Candy,Strawberry,Jam,Caramel,Bitter,Cotton,Fruit	0.51±0.16	0.26±0.10	0.27±0.13	0.2±0.06
15	1033	Hexadecanoic acid, ethyl ester	2246.65	628-97-7	620	level2	34.154	139	Mild,Milky,Waxy,Creamy,Fruity,Balsam	0.02±0.00	0.02±0.02	0.02±0.01	0.02±0.01
16	1013	Hexadecanoic acid, methyl ester	2209.61	112-39-0	816	level2	33.455	74	Oily,Fatty,Waxy	0.03±0.01	0.04±0.03	0.04±0.02	0.04±0.02
17	190	Hexanoic acid, ethyl ester	1220	123-66-0	792	level2	10.951	88	Pineapple,Apple Peel,Waxy,Banana,Fruit,Sweet,Fruity,Green,Apple Peel,Brandy,Fruit Gum,Overripe Fruit,Aniseed,Apple,Unripe	0.02±0.02	0.06±0.05	0.02±0.02	0.02±0.02
18	156	Hexanoic acid, methyl ester	1173.35	106-70-7	683	level2	9.515	74	Pineapple,Ether,Fresh,Fruit,Sweet,Apricot,Strawberry,Tropical	0.01±0.01	0.01±0.01	0.01±0.01	ND
19	515	Isoamyl lactate	1560.35	19329-89-6	631	level2	20.182	99		0.09±0.03	0.09±0.05	0.09±0.04	0.08±0.05
20	980	Isobutyl acetate	2124.63	110-19-0	588	level2	31.85	43	Apple,Sweet,Fruity,Tropical,Fruit,Ethereal,Bitter,Banana,Fruit-Like Odor,Fruity,Floral,Apple,Herb	ND	ND	0.03±0.01	0.02±0.02
21	772	Isopentyl 8-methylnon-6-enoate	1822.15	1215128-16-7	843	level2	25.945	152		0.01±0.00	0.01±0.01	0.01±0.01	0.01±0.00
22	333	Methyl 6-methyl heptanoate	1371.99	2519-37-1	629	level2	15.357	74		0.02±0.01	0.03±0.02	0.03±0.02	0.02±0.01
23	948	Methyl isobutyrate	2075.03	547-63-7	622	level2	30.915	71	Apple,Pineapple,Floral,Fruity,Flower,Fruit	0.03±0.01	0.04±0.02	0.04±0.02	0.03±0.02
24	713	Methyl salicylate	1747.42	119-36-8	864	level2	24.402	120	Mint,Wintergreen,Peppermint,Wintergreen,Almond,Caramel,Peppermint,Sharp,Antiseptic,Germaline	0.15±0.03	0.20±0.14	0.20±0.09	0.16±0.06
25	932	Nonanoic acid, 2,4-dimethyl-, methyl ester	2044.42	54889-61-1	633	level2	30.336	88		0.01±0.00	0.02±0.01	0.01±0.01	0.01±0.00
26	374	Octanoic acid, ethyl ester	1417.95	106-32-1	773	level2	16.601	88	Apricot,Fat,Wine,Waxy,Banana,Brandy,Fruit,Sweet,Fruity,Pear,Apricot,Brandy,Fat,Floral,Pineapple,Apple	0.02±0.01	0.05±0.04	0.02±0.02	0.01±0.01
27	282	Propanoic acid, 2-hydroxy-2-methyl-, methyl ester	1319.12	2110-78-3	703	level2	13.875	59		0.01±0.01	0.02±0.01	0.03±0.02	0.02±0.02
28	756	Propanoic acid, 2-methyl-, 2-phenylethyl ester	1795.1	103-48-0	778	level2	25.393	104	Peach,Rose,Pastry,Tea,Floral,Bitter,Fruity,Green	0.02±0.01	0.03±0.02	0.03±0.01	0.03±0.01
29	1119	Vanillin, acetate	2501.36	881-68-5	796	level2	38.964	152	Powdery,Vanilla,Sweet,Creamy,Heliotropin,Floral	0.01±0.01	0.01±0.01	0.02±0.01	0.02±0.01
Total										2.90±0.09	3.58±2.35	3.04±1.05	2.34±0.55
Others
1	998	2-Methoxy-4-vinylphenol	2175.12	7786-61-0	905	level2	32.803	135	Curry,Smoky,Clove,Peanut,Spicy	0.03±0.01	0.05±0.03	0.07±0.03	0.07±0.03
2	869	Maltol	1948.09	118-71-8	909	level2	28.483	126	Caramel,Jam,Bread,Cotton,Sweet,Fruity,Baked,Candy,Fragrant,Caramel-Like	0.18±0.05	0.15±0.07	0.19±0.08	0.18±0.07
3	944	p-Cresol	2065.29	106-44-5	717	level2	30.729	107	Smoke,Animal,Narcissus,Phenol,Mimosa,Medicinal,Phenolic,Sweet,Pungent,Tarry	0.02±0.01	0.02±0.02	0.01±0.01	0.01±0.00
4	895	Phenol	1986.65	108-95-2	927	level2	29.236	94	Phenol,Plastic,Rubber,Phenolic,Distinct Aromatic,Somewhat Sickening Sweet And Acrid Odor,Tarry Odor	0.25±0.06	0.21±0.12	0.16±0.06	0.17±0.07
5	773	Phenol, 4-(1-methylpropyl)-	1823.62	99-71-8	651	level2	25.981	142		0.01±0.00	0.01±0.01	0.01±0.01	ND
6	989	2-Hydroxy-gamma-butyrolactone	2146.11	19444-84-9	853	level2	32.255	58		0.03±0.02	0.03±0.01	0.05±0.02	0.05±0.02
7	556	Butyrolactone	1593.69	96-48-0	896	level2	21.002	86	Caramel,Oily,Fatty,Sweet,Creamy,Pleasant Odor,Faint Odor,Caramel,Cheese,Roasted Nut	0.24±0.11	0.26±0.14	0.37±0.20	0.28±0.20
Total										0.77±0.22	0.73±0.40	0.85±0.38	0.76±0.40

## Sheet: Table S7 
										Relative amount (%)
NO.	ID	Peak	Retention.Index	CAS	Similarity	level	rt	Mass	Odor	RCO	SCO	OCO	MCO
Alcohols
1	1041	1,2-Butanediol, 1-(2-furyl)-	2269.05	4208-60-0	634	level2	34.576	98		0.01±0.00	0.01±0.00	0.01±0.01	ND
2	815	1,4-Pentanediol	1878.25	626-95-9	652	level2	27.098	71		0.01±0.00	0.01±0.00	0.01±0.00	0.01±0.01
3	901	1,5-Hexadien-3-ol	1993.74	924-41-4	813	level2	29.373	57		0.02±0.01	0.01±0.01	0.01±0.01	0.01±0.01
4	687	10-Undecen-1-ol	1719.9	112-43-6	743	level2	23.822	60	Citrus,Ozone,Waxy,Fresh,Floral,Clean	0.31±0.02	0.18±0.04	0.15±0.02	0.14±0.03
5	385	1-Ethyl-2-methylcyclohexanol	1428.57	32296-45-0	629	level2	16.865	95		0.04±0.00	0.04±0.00	0.04±0.01	0.04±0.01
6	301	1-Hexanol	1341.11	111-27-3	890	level2	14.494	56	Oil,Alcoholic,Ethereal,Resin,Fusel,Sweet,Fruity,Green,Characteristic, Sweet Alcohol, Pleasant,Banana,Herb,Fatty,Floral,Grassy	0.15±0.02	0.12±0.00	0.11±0.01	0.11±0.02
7	373	1-Hexanol, 4-methyl-	1417.35	818-49-5	822	level2	16.583	70	Sweat	ND	0.01±0.01	ND	0.01±0.01
8	896	1-Methylcyclopropanemethanol	1987.7	2746-14-7	666	level2	29.258	58		0.01±0.00	0.01±0.00	0.01±0.00	0.01±0.01
9	612	1-Nonanol	1646.39	143-08-8	781	level2	22.203	98	Fatty,Dusty,Rose,Fat,Floral,Green,Clean,Wet,Orange,Fresh,Bitter,Oily	0.04±0.01	0.04±0.01	0.03±0.01	0.03±0.00
10	497	1-Octanol	1543.69	111-87-5	854	level2	19.779	56	Burnt,Orange,Rose,Waxy,Chemical,Metal,Aldehydic,Mushroom,Green,Fresh,Aromatic,Bitter Almond,Burnt Matches,Fat,Floral,Moss,Nut,Green Herbaceous,Citrus-Like	0.31±0.01	0.26±0.01	0.26±0.01	0.21±0.03
11	534	1-Octanol, 2,7-dimethyl-	1578	15250-22-3	653	level2	20.616	56		0.01±0.01	0.01±0.01	0.01±0.00	0.01±0.00
12	390	1-Octen-3-ol	1435.58	3391-86-4	867	level2	17.055	71	Raw,Fishy,Oily,Earthy,Fungal,Chicken,Mushroom,Green,Cucumber,Floral,Plastic,Soap,Fatty,Fruity,Grass,Perfumy,Sweet,Balsamic	0.08±0.01	0.04±0.03	0.04±0.03	0.06±0.01
13	208	1-Pentanol	1241.36	71-41-0	878	level2	11.592	42	Oil,Balsamic,Vanilla,Fusel,Sweet,Fusel-Like,Fruit,Green,Pungent,Yeast,Fruit,Wax,Bread-Like	0.28±0.04	0.25±0.01	0.25±0.03	0.24±0.03
14	141	1-Penten-3-ol	1155.03	616-25-1	854	level2	8.937	57	Butter,Pungent,Tropical,Horseradish,Green,Vegetable,Bitter,Fruity,Fish,Oxidized,Wet Earth,Burnt,Grass,Slightly Meaty,Mushroom	0.52±0.08	0.57±0.06	0.56±0.17	0.46±0.05
15	817	1-Propanol, 2-(2-hydroxypropoxy)-	1880.16	106-62-7	789	level2	27.135	59		0.02±0.01	0.05±0.02	0.04±0.02	0.06±0.01
16	602	2-Furanmethanol	1637.59	98-00-0	930	level2	22.006	98	Coffee,Alcoholic,Bitter,Musty,Chemical,Caramel,Sweet,Burnt,Bread,Caramel,Cooked,Dirty Cloth,Earthy,Mild Sweet,Oily,Very Mild,Warm,Caramellic,Bread-Like	1.35±0.17	1.55±0.13	1.71±0.15	1.47±0.15
17	669	2-Furanmethanol, 5-methyl-	1700.45	3857-25-8	851	level2	23.426	112		0.88±0.16	1.07±0.08	1.17±0.11	1.06±0.16
18	843	3-Ethyl-2-methyl-2-heptanol	1917.02	19780-59-7	634	level2	27.876	84		0.02±0.00	0.02±0.01	0.01±0.00	0.02±0.01
19	808	3-Methyl-hepta-1,6-dien-3-ol	1866.8	34780-69-3	664	level2	26.864	71		0.01±0.01	0.01±0.01	0.01±0.00	0.01±0.00
20	248	3-Nonanol	1286	624-51-1	603	level2	12.922	59		ND	0.01±0.00	0.01±0.00	0.01±0.00
21	342	3-Octanol	1381.79	589-98-0	691	level2	15.63	59	Citrus,Nut,Moss,Herbal,Earthy,Woody,Melon,Minty,Mushroom,Spicy,Oil,Burnt,Chemical,Metal	0.06±0.01	0.06±0.00	0.05±0.01	0.05±0.00
22	592	3-Octanol, 2-methyl-	1622.2	26533-34-6	643	level2	21.657	83		0.01±0.01	0.01±0.01	0.01±0.01	0.01±0.01
23	405	4-Ethylcyclohexanol	1449.5	4534-74-1	794	level2	17.419	84		0.05±0.01	0.04±0.01	0.04±0.01	0.04±0.00
24	518	4-Methyl-2-hexanol	1561.8	2313-61-3	681	level2	20.214	69		0.04±0.00	0.03±0.00	0.02±0.01	0.03±0.00
25	329	4-Octanol	1370.28	589-62-8	642	level2	15.31	87		0.01±0.01	0.01±0.01	0.01±0.01	ND
26	802	Benzyl alcohol	1858.03	100-51-6	928	level2	26.683	108	Berry,Balsamic,Floral,Walnut,Sweet,Cherry,Phenolic,Grapefruit,Faint Aromatic Odor,Boiled Cherries,Moss,Roasted Bread,Rose	0.07±0.01	0.07±0.01	0.06±0.01	0.07±0.01
27	533	Cyclohexanol, 2,6-dimethyl-	1576.89	5337-72-4	612	level2	20.589	128		0.01±0.00	0.01±0.00	ND	0.01±0.01
28	25	Ethanol	928.246	64-17-5	965	level2	3.256	31	Alcoholic,Ethereal,Medical,Sweet,Strong,Pleasant,Fragrant Odor,Alcohol Odor,Weak,Vinous Odor	7.34±1.70	4.48±3.59	5.09±1.35	5.69±1.15
29	1126	Furandimethanol	2521.43	1883-75-6	816	level2	39.341	97		0.02±0.02	0.01±0.01	0.02±0.00	0.01±0.01
30	917	Furaneol	2019.8	3658-77-3	904	level2	29.87	128	Caramel,Strawberry,Grape,Cotton,Sweet,Sugar,Candy,Almond,Burnt,Caramel,Honey	1.00±0.21	1.34±0.17	1.58±0.35	1.37±0.09
31	486	Linalool	1531.65	78-70-6	864	level2	19.485	93	Lemon,Citrus,Orange,Floral,Sweet,Woody,Blueberry,Bois De Rose,Lavender,Green,Odor Similar To That Of Bergamot Oil And French Lavender,Typical Floral Odor Free From Camphoraceous And Terpenic Notes,Spicy,Flowery-Fresh Odor And Reminiscent Of Lily Of The Valley,Coriander,Rose,Aniseed,Floral Fragrant Citrus	0.01±0.00	0.01±0.00	0.01±0.00	0.01±0.00
32	9	Methyl Alcohol	898.113	67-56-1	854	level2	2.738	32	Alcoholic,Slight Alcoholic Odor When Pure, Repulsive,Pungent Odor When Crude,Characteristic Pungent Odor	0.04±0.01	0.09±0.04	0.08±0.04	0.02±0.01
33	828	Phenylethyl Alcohol	1894.15	60-12-8	829	level2	27.423	91	Lilac,Rose,Honey,Floral,Spice,Bitter,Fruit,Honey,Wine,Perfumy	0.20±0.02	0.14±0.01	0.12±0.01	0.15±0.01
Total										12.93±1.42	10.57±3.32	11.53±0.98	11.41±1.37
Aldehydes
1	588	1,3-Cyclohexadiene-1-carboxaldehyde, 2,6,6-trimethyl-	1618.53	116-26-7	793	level2	21.57	107	Spicy,Tobacco,Herbal,Fresh,Sweet,Rosemary,Metallic,Herb,Phenolic	ND	0.01±0.01	0.01±0.01	0.01±0.01
2	422	2,4-Heptadienal, (E,E)-	1468.61	4313-03-5	899	level2	17.904	81		11.45±0.6	10.75±0.4	10.06±0.2	11.3±0.26
3	871	2,5-Furandicarboxaldehyde	1954.19	823-82-5	745	level2	28.603	124		0.06±0.00	0.05±0.01	0.05±0.01	0.05±0.05
4	85	2-Butenal, 2-methyl-	1079.06	1115-11-3	696	level2	6.641	84	Ethereal,Anisic,Fruit,Pungent,Fruity,Nutty,Green	0.01±0.01	0.01±0.00	0.01±0.01	0.01±0.00
5	498	2-Furancarboxaldehyde, 5-methyl-	1544.93	620-02-0	895	level2	19.808	110	Caramel,Burnt Sugar,Maple,Almond,Burnt,Slightly Caramellic,Slightly Meaty,Spicy,Sweet,Warm	0.78±0.04	0.85±0.06	0.97±0.11	0.94±0.08
6	110	2-Pentenal, (E)-	1114.81	1576-87-0	809	level2	7.677	83	Apple,Orange,Tomato,Strawberry,Pungent,Fruity,Green	0.29±0.02	0.3±0.01	0.26±0.05	0.25±0.02
7	740	2-Phenylpropenal	1774.5	4432-63-7	669	level2	24.964	103		0.02±0.00	0.02±0.00	0.02±0.00	0.02±0.00
8	475	2-Pyridinecarboxaldehyde	1520.69	1121-60-4	885	level2	19.218	79	Almond,Bitter,Nutty,Pungent	0.14±0.00	0.16±0.01	0.17±0.01	0.15±0.01
9	695	2-Undecenal	1732.28	2463-77-6	910	level2	24.089	70		0.26±0.03	0.24±0.02	0.25±0.05	0.26±0.04
10	369	4-Nonenal, (E)-	1414.45	2277-16-9	641	level2	16.515	84	Fruity,Fruit	0.01±0.01	ND	ND	0.01±0.01
11	693	4-Oxohex-2-enal	1729.64	20697-55-6	770	level2	24.031	83		0.2±0.01	0.18±0.02	0.17±0.01	0.18±0.13
12	1104	5-Hydroxymethylfurfural	2451.42	67-47-0	940	level2	38.019	97	Caramel,Waxy,Fatty,Musty,Cardboard,Odor Of Chamomile Flowers	1.32±0.04	1.16±0.08	1.25±0.22	1.85±0.41
13	448	Benzaldehyde	1492.27	100-52-7	950	level2	18.513	106	Cherry,Almond,Sweet,Burnt Sugar,Sharp,Strong,Bitter,Burntsugar, Bitter Almond,Burnt Sugar,Cherry,Malt,Roasted Pepper	0.54±0.01	0.52±0.01	0.51±0.02	0.52±0.03
14	555	Benzaldehyde, 2-methyl-	1591.94	529-20-4	788	level2	20.957	120	Cherry	0.03±0.00	0.03±0.00	0.03±0.00	0.03±0.00
15	644	Benzaldehyde, 3-ethyl-	1678.88	34246-54-3	790	level2	22.94	134		0.03±0.00	0.03±0.00	0.03±0.01	0.02±0.01
16	723	Benzaldehyde, 4-(1-methylethyl)-	1755.99	122-03-2	816	level2	24.58	133	Spicy,Acid,Herbal,Sharp,Oily,Cumin,Green	0.01±0.01	0.01±0.00	ND	0.01±0.01
17	576	Benzeneacetaldehyde	1609.73	122-78-1	971	level2	21.375	91	Hyacinth,Honey,Clover,Sweet,Hawthorne,Cocoa,Grapefruit,Green,Peanut,Floral,Bitter,Berry,Geranium,Nut,Pungent,Flowery	12.66±0.29	14.00±0.37	13.94±0.07	14.53±1.26
18	14	Butanal, 2-methyl-	906.888	96-17-3	938	level2	2.888	57	Musty,Coffee,Cocoa,Nutty,Almond,Fermented,Hazelnut,Malt,Malt,Burnt,Choking,Estery Apple,Fruity,Green Grass,Sour	2.88±0.53	3.84±0.6	3.79±1.03	2.11±0.79
19	17	Butanal, 3-methyl-	910.047	590-86-3	940	level2	2.943	44	Peach,Sour,Ethereal,Fatty,Aldehydic,Apple-Like Odor,Powerful Penetrating,Acrid Odor,Almond,Cocoa,Cheese,Chocolate,Malty	2.24±0.40	2.68±0.46	2.48±0.74	1.83±0.13
20	391	Furfural	1436.13	98-01-1	933	level2	17.069	96	Fragrant,Bread,Woody,Sweet,Baked,Almond,Peculiar Odor, Almond-Like Odor,Almond,Baked Potatoes,Burnt,Spice	9.89±0.70	10.4±0.55	10.73±0.39	10.44±0.44
21	154	Heptanal	1168.9	111-71-7	904	level2	9.374	70	Citrus,Ozone,Herbal,Fresh,Wine-Lee,Rancid,Fatty,Aldehydic,Green,Pungent Odor,Penetrating Fruity Odor,Citrus,Nut,Heavy,Oily,Planty Green,Putty,Milky	0.63±0.05	0.54±0.06	0.49±0.02	0.52±0.07
22	79	Hexanal	1069.41	66-25-1	954	level2	6.381	56	Leafy,Sweaty,Tallow,Fresh,Fatty,Fruity,Aldehydic,Green,Characteristic Fruity Odor (On Dilution),Strong,Green Grass Odor,Sharp,Aldehyde Odor,Apple,Fresh,Oil,Leaves,Vinous,Grassy	0.64±0.09	0.62±0.04	0.53±0.10	0.52±0.08
23	382	Methional	1426.78	3268-49-3	657	level2	16.828	104	Potato,Vegetable,Tomato,Fishy,Musty,Earthy,Creamy,Peanut,Cooked Potato,Beef,Onion,Meat-Like Odor,Soy,Sulfurous	0.01±0.01	0.03±0.00	0.03±0.00	0.02±0.02
24	336	Nonanal	1373.66	124-19-6	956	level2	15.4	98	Citrus,Lime,Rose,Green,Fishy,Waxy,Fresh,Fatty,Peely,Aldehydic,Orris,Grapefruit,Orange-Rose Odor,Floral,Fat,Green,Lemon,Aldehyde,Floral, Grass,Slightly Pungent,Soapy,Tallow,Wax,Citrus-Like,Tallow,Fruity,Orange Peel	1.00±0.25	1.10±0.24	1.06±0.23	0.96±0.05
25	235	Octanal	1270.35	124-13-0	914	level2	12.46	84	Lemon,Citrus,Soap,Orange Peel,Fat,Waxy,Fatty,Aldehydic,Green,Strong,Fruity Odor,Fatty,Honey Odor On Dilution,Pungent Odor, Citrus-Like On Dilution,Aldehyde,Fruity,Pungent,Slightly Fragment,Soapy,Fresh,Citrus-Like	0.42±0.06	0.42±0.05	0.33±0.04	0.34±0.02
Total										45.48±0.28	47.95±1.26	47.17±1.82	46.85±1.74
Acids
1	1024	(6E)-8-Methyl- 6-nonenoic acid	2231.6	59320-77-3	849	level2	33.871	69		0.02±0.01	0.01±0.00	0.01±0.00	0.01±0.00
2	677	1-Cyclohexylcyclohexane-1-carboxylic acid	1706.8	60263-54-9	583	level2	23.56	128		0.01±0.00	0.01±0.01	ND	ND
3	186	2,4,6-Octatrienoic acid	1217.7	5205-32-3	646	level2	10.816	93		0.01±0.00	0.01±0.01	0.01±0.00	0.01±0.00
4	584	2-Propenoic acid	1614.8	79-10-7	848	level2	21.493	26	Acrid	0.02±0.00	0.03±0.01	0.03±0.03	0.02±0.01
5	727	2-Pyridinecarboxylic acid, 6-methyl-	1760.41	934-60-1	666	level2	24.671	93		ND	0.01±0.01	0.01±0.00	ND
6	742	3,5-Dimethylhexanoic acid	1778.2	60308-87-4	638	level2	25.04	60		0.03±0.01	0.05±0.01	0.05±0.01	0.03±0.03
7	935	3-Heptenoic acid	2051.2	29901-85-7	759	level2	30.464	68		0.06±0.00	0.05±0.01	0.05±0.01	0.06±0.01
8	375	Acetic acid	1422.95	64-19-7	932	level2	16.728	60	Sour,Pungent,Sharp,Vinegar,Bacon,Phenolic,Smoke,Woody,Fruit,Vinegar,Acetic,Acidic,Vinegar-Like	7.63±0.64	6.98±1.35	6.64±0.37	5.97±1.72
9	572	Butanoic acid	1606.68	107-92-6	798	level2	21.304	60	Butter,Sweat,Acetic,Sharp,Rancid,Fruit,Cheese,Unpleasant,Rancid,Penetrating And Obnoxious Odor,Butter,Cheese,Sour	0.33±0.13	0.19±0.03	0.16±0.03	0.18±0.04
10	614	Butanoic acid, 2-methyl-	1649.54	116-53-0	912	level2	22.275	74	Sour,Sweat,Acid,Strawberry,Roquefort Cheese,Pungent,Butter,Cheese,Fermented	0.52±0.06	0.45±0.03	0.34±0.03	0.39±0.05
11	613	Butanoic acid, 3-methyl-	1648.39	503-74-2	924	level2	22.25	60	Sour,Sweat,Acid,Stinky,Sweaty,Animal,Rancid,Tropical,Feet,Cheese,Disagreeable,Rancid-Cheese Odor,Cheese,Pungent	0.95±0.05	0.82±0.08	0.66±0.05	0.73±0.09
12	1105	Dodecanoic acid	2453	143-07-7	672	level2	38.048	60	Coconut,Mild,Fatty,Metal,Bay Oil,Characteristic,Like Oil Of Bay,Caprylic,Soapy,Tallow	0.01±0.01	0.01±0.01	0.01±0.00	0.01±0.00
13	433	Formic acid	1476.4	64-18-6	813	level2	18.101	57	Pungent,Vinegar,Formyl,Pungent,Penetrating,Savory	0.12±0.02	0.09±0.08	0.03±0.06	0.08±0.07
14	863	Heptanoic acid	1942.5	111-14-8	806	level2	28.371	60	Sour,Cheesy,Sweat,Rancid,Disagreeable,Rancid Odor, Faint Tallow-Like Odor,Apricot,Floral	0.11±0.02	0.09±0.01	0.08±0.01	0.08±0.02
15	782	Hexanoic acid	1831.56	142-62-1	929	level2	26.141	60	Fatty,Cheese,Characteristic Goat-Like Odor,Oil,Pungent,Sour,Sweaty	0.79±0.09	0.65±0.04	0.53±0.02	0.62±0.13
16	861	Hexanoic acid, 2-ethyl-	1940.83	149-57-5	686	level2	28.34	88	Mild Odor,Paint,Varnish,Acid	0.03±0.01	0.01±0.01	0.01±0.01	ND
17	1038	n-Decanoic acid	2261.1	334-48-5	852	level2	34.426	129	Sour,Citrus,Fat,Rancid,Fatty,Unpleasant,Dust,Grass,Caprylic,Tallow	0.02±0.00	0.02±0.01	0.02±0.01	0.02±0.01
18	1166	n-Hexadecanoic acid	2794.54	57-10-3	717	level2	44.499	60	Fatty,Slightly Waxy,Odorless	0.01±0.00	0.01±0.01	0.01±0.01	ND
19	1171	N-Methylpyrrole-2-carboxylic acid	2838.25	6973-60-0	643	level2	45.324	125		0.01±0.01	0.01±0.01	ND	0.01±0.01
20	993	Nonanoic acid	2158.84	112-05-0	941	level2	32.495	60	Fat,Waxy,Green,Dirty,Cheese,Fatty,Coconut Aroma,Sour,Moldy,Pungent	0.17±0.04	0.12±0.01	0.21±0.10	0.11±0.02
21	936	Octanoic acid	2052.18	124-07-2	916	level2	30.482	60	Cheesy,Sweat,Vegetable,Waxy,Fatty,Rancid,Oily,Cheese,Faint,Fruity-Acid Odor,Unpleasant And Irritating Odor,Slight Odor,Cheese,Fat,Grass,Oil,Caprylic,Camphor,Nutmeg,Musty,Plastic-Like	0.16±0.01	0.12±0.02	0.1±0.01	0.13±0.03
22	718	Pentanoic acid, 2-methyl-	1751.42	97-61-0	697	level2	24.486	74	Sour,Cheese,Dairy	0.02±0.01	0.01±0.01	0.01±0.01	0.01±0.01
23	749	Pentanoic acid, 4-methyl-	1788.93	646-07-1	831	level2	25.265	74	Pungent,Cheese,Floral	0.05±0.00	0.04±0.01	0.04±0.00	0.05±0.01
24	469	Propanoic acid	1515.28	79-09-4	928	level2	19.084	74	Cheesy,Acidic,Vinegar,Rancid,Pungent,Slightly Pungent Disagreeable,Fat,Fruit,Silage,Soy,Sour,Sweaty	1.06±0.03	0.86±0.1	0.77±0.17	0.77±0.12
25	499	Propanoic acid, 2-methyl-	1547.35	79-31-2	921	level2	19.87	73	Rancid,Butter,Strawberry,Cheese,Pungent Odor,Sharp,Butter-Fat-Like Odor,Burnt,Sweat,Old Socks,Cheese-Like	0.10±0.01	0.08±0.00	0.07±0.01	0.07±0.01
Total										12.24±0.8	10.72±1.21	9.85±0.24	9.37±1.21
Hydrocarbon
1	58	1,3,5-Cycloheptatriene	1026.4	544-25-2	799	level2	5.211	91		0.21±0.07	0.19±0.02	0.21±0.02	0.24±0.06
2	88	1,3-Cyclohexadiene, 5-ethyl-	1086.45	40085-08-3	728	level2	6.846	108		0.01±0.00	0.01±0.01	0.01±0.01	0.01±0.00
3	145	1,3-Hexadiene, 3-ethyl-2-methyl-, (Z)-	1159	74752-97-9	637	level2	9.046	124		0.01±0.00	0.01±0.01	0.01±0.00	0.01±0.01
4	955	1-Isopropyl-3-tert-butylbenzene	2089.4	20033-12-9	689	level2	31.185	43		ND	0.01±0.01	0.01±0.01	0.02±0.01
5	212	1-Isopropylcyclohex-1-ene	1242.04	4292-04-0	707	level2	11.605	124		0.03±0.03	0.04±0.01	0.03±0.02	0.03±0.02
6	62	1-Tetradecene	1036.4	1120-36-1	746	level2	5.491	56	Pleasant	0.01±0.01	0.01±0.00	0.01±0.00	0.01±0.00
7	44	1-Undecene, 4-methyl-	999.857	74630-39-0	792	level2	4.478	57		0.03±0.01	0.03±0	0.03±0.01	0.02±0.00
8	84	2,4-Nonadiene, (E,E)-	1078.46	56700-78-8	645	level2	6.625	81		0.01±0.00	ND	ND	ND
9	95	2,6-Octadiene, 4-methyl-	1094.75	74498-94-5	718	level2	7.048	69		0.01±0.01	0.01±0.00	0.01±0.00	0.01±0.01
10	590	2-Decenal, (E)-	1620.92	3913-81-3	952	level2	21.63	70	Orange,Coriander,Rose,Tallow,Waxy,Oily,Fatty,Earthy,Floral,Aldehydic,Mushroom,Green	1.40±0.14	1.21±0.09	1.16±0.11	0.63±0.23
11	2	2-Octene, (Z)-	883.43	7642-04-8	755	level2	2.484	112		0.01±0.00	0.01±0.01	0.01±0.01	ND
12	192	3-Dodecene, (Z)-	1222.9	7239-23-8	780	level2	11.054	69		0.01±0.00	0.01±0.01	0.01±0.00	0.01±0.01
13	183	6-Dodecene, (Z)-	1213.03	7206-29-3	727	level2	10.726	84		0.03±0.01	0.02±0.01	0.02±0.01	0.01±0.01
14	714	Benzene, 2-ethyl-1,4-dimethyl-	1748.1	1758-88-9	644	level2	24.416	119		0.02±0.02	0.02±0.00	0.02±0.00	0.02±0.00
15	250	Benzene, n-butyl-	1287.9	104-51-8	860	level2	12.979	91		0.05±0.01	0.04±0.02	0.04±0.02	0.04±0.01
16	597	Cyclohexane, 1,2-dimethyl-, cis-	1628.47	2207-01-4	717	level2	21.802	112		0.02±0.00	0.02±0.01	0.03±0.00	0.03±0.00
17	61	Decane, 2,4,6-trimethyl-	1032.67	62108-27-4	827	level2	5.381	57		0.02±0.00	0.01±0.01	0.01±0.00	0.01±0.01
18	169	Dodecane	1188.43	112-40-3	823	level2	9.961	85	Alkane	0.02±0.01	0.01±0.02	0.01±0.01	0.02±0.02
19	903	Heptacosane	1996.62	593-49-7	774	level2	29.431	85		0.01±0.00	0.01±0.01	0.01±0.00	0.01±0.00
20	654	Heptadecane	1686.53	629-78-7	866	level2	23.112	85	Alkane,Fuel-Like	0.03±0.01	0.02±0.00	0.01±0.00	0.01±0.01
21	543	Hexadecane	1585.47	544-76-3	852	level2	20.8	85	Alkane,Odorless	0.03±0.01	0.02±0.00	0.01±0.01	0.02±0.01
22	11	Nonane	900.213	111-84-2	805	level2	2.773	85	Alkane,Gasoline,Gasoline-Like Odor,Linseed Oil,Oily,Sweaty	0.02±0.01	0.02±0.00	0.01±0.01	0.01±0.00
23	542	Octadecane, 1-chloro-	1585	3386-33-2	628	level2	20.755	79		0.01±0.01	0.01±0.01	0.01±0.00	0.02±0.01
24	1014	p-Camphorene	2212.9	20016-72-2	607	level2	33.519	147	Solvent,Low,Diterpene	0.01±0.01	0.01±0.01	0.01±0.01	0.02±0.00
25	216	p-Cymene	1248.2	99-87-6	830	level2	11.784	119	Solvent,Citrus,Spice,Gasoline,Fresh,Woody,Terpene,Sweetish Aromatic Odor,Mild Pleasant Odor	0.01±0.01	0.01±0.00	0.01±0.00	0.01±0.01
26	442	Pentadecane	1486.37	629-62-9	886	level2	18.356	57	Alkane,Waxy	0.04±0.02	0.03±0.01	0.03±0.01	0.02±0.01
27	496	Pentadecane, 2-methyl-	1542.51	1560-93-6	823	level2	19.753	85		0.02±0.02	ND	ND	ND
28	201	Styrene	1233.76	100-42-5	858	level2	11.361	104	Balsamic,Gasoline,Floral,Sweet,Balsam,Plastic,Aromatic,Sweet,Floral	0.09±0.06	0.06±0.01	0.07±0.03	0.12±0.04
29	270	Tetracontane, 3,5,24-trimethyl-	1307.5	55162-61-3	744	level2	13.532	99		0.02±0.00	0.01±0.01	0.02±0.00	0.01±0.01
30	347	Tetradecane	1387.1	629-59-4	817	level2	15.772	71	Alkane,Waxy,Mild	0.02±0.01	0.04±0.01	0.03±0.03	0.01±0.01
31	400	Tetradecane, 2-methyl-	1443.93	1560-95-8	852	level2	17.271	57		0.04±0.03	0.02±0.02	0.02±0.01	0.01±0.01
32	309	Tridecane, 2-methyl-	1346.49	1560-96-9	893	level2	14.646	85		0.02±0.02	0.02±0.01	0.02±0.01	0.01±0.01
Total										2.28±0.08	1.94±0.13	1.9±0.12	1.37±0.25
Ketone
1	706	(E)-2,7-Dimethyloct-5-en-4-one	1741.3	166903-32-8	636	level2	24.275	97		0.01±0.01	0.02±0.00	0.02±0.01	0.02±0.0.0
2	571	1,2-Cyclohexanedione	1605.9	765-87-7	738	level2	21.29	112	Caramel,Acorn,Sweet,Brothy,Maple,Nut Skin	0.03±0.02	0.04±0.00	0.05±0.01	0.04±0.01
3	310	1-Hydroxy-2-butanone	1349.44	5077-67-8	751	level2	14.727	29	Butterscotch,Malt,Musty,Coffee,Sweet,Grain,Savory	0.03±0.03	0.06±0.01	0.07±0.01	0.03±0.02
4	829	1-Phenyl-2-hexanone	1894.8	25870-62-6	639	level2	27.436	85		0.17±0.01	0.15±0.01	0.15±0.02	0.11±0.10
5	35	2,3-Butanedione	964.715	431-03-8	870	level2	3.885	43	Butter,Caramel,Oily,Creamy,Sweet,Pungent,Strong,Qui Odor	0.28±0.02	0.31±0.02	0.29±0.05	0.24±0.02
6	600	2,3-Octanedione	1634.67	585-25-1	690	level2	21.943	71	Dill,Buttery,Broccoli,Cooked,Green,Roasted Nuts	0.06±0.01	0.05±0.01	0.05±0.00	0.05±0.01
7	68	2,3-Pentanedione	1049.43	600-14-6	848	level2	5.837	100	Butter,Cream,Caramel,Sweet,Pungent,Creamy,Nutty,Cheese,Buttery,Almond,Burnt,Burnt Butter,Butterscotch,Diacetyl,Estery Apple,Fruity,Grain,Malt,Oily Buttery	0.04±0.00	0.05±0.01	0.06±0.01	0.04±0.01
8	292	2-Cyclopenten-1-one	1328.58	930-30-3	670	level2	14.146	82		0.01±0.00	0.01±0.00	0.01±0.00	0.01±0.01
9	766	2-Cyclopenten-1-one, 2-hydroxy-3-methyl-	1808.43	80-71-7	939	level2	25.667	112	Caramel,Smoky,Maple Syrup,Maple,Burnt,Fragrant,Licorice	0.19±0.03	0.22±0.02	0.28±0.05	0.22±0.02
10	816	2-Cyclopenten-1-one, 3-ethyl-2-hydroxy-	1876.95	21835-01-8	745	level2	27.071	126	Butterscotch,Chocolate,Caramel,Smoky,Sweet,Maple,Fenugreek,Savory,Strong Caramel	0.01±0.00	0.01±0.00	0.01±0.00	0.01±0.00
11	430	2-Decanone	1473.51	693-54-9	863	level2	18.032	58	Floral,Orange,Peach,Fatty,Fruity,Musty	0.11±0.01	0.1±0.01	0.08±0.01	0.09±0.02
12	420	2-Heptanone, 4,6-dimethyl-	1467.4	19549-80-5	735	level2	17.875	58		0.06±0.01	0.05±0.01	0.05±0.01	0.04±0.03
13	152	2-Hexanone, 4-methyl-	1167.28	105-42-0	742	level2	9.332	58		0.14±0.01	0.12±0.01	0.10±0.01	0.11±0.01
14	331	2-Nonanone	1369.43	821-55-6	662	level2	15.294	58	Soap,Herbal,Fresh,Fishy,Hot Milk,Earthy,Sweet,Soapy,Weedy,Green,Hotmilk,Fragrant,Green,Hot Milk,Blue Cheese,Fatty,Fruity,Ketone,Musty,Varnish	0.02±0.01	0.01±0.01	0.02±0.01	0.02±0.00
15	977	2-Pentanone, 4-hydroxy-4-methyl-	2121.23	123-42-2	538	level2	31.784	59	Faint Pleasant Odor,Minty Odor	0.01±0.01	0.01±0.00	0.01±0.01	0.01±0.01
16	238	2-Propanone, 1-hydroxy-	1276.18	116-09-6	953	level2	12.635	43	Caramellic,Sweet,Pungent,Ethereal,Butter,Herb,Malt	1.64±0.24	1.99±0.17	2.09±0.15	1.55±0.34
17	127	3-Heptanone	1138.74	106-35-4	818	level2	8.431	57	Fatty,Powerful,Fruity,Green,Cool	0.03±0.02	0.01±0.01	0.01±0.01	0.03±0.01
18	704	3-Heptanone, 6-methyl-	1740.03	624-42-0	558	level2	24.246	57		0.01±0.01	0.01±0.00	0.01±0.01	0.01±0.01
19	557	3-Hexene-2,5-dione	1594.42	4436-75-3	683	level2	21.018	97		0.03±0.03	0.06±0.01	0.08±0.01	0.08±0.01
20	206	3-Octanone	1236.74	106-68-3	837	level2	11.494	99	Butter,Resin,Fresh,Mushroom,Sweet,Lavender,Herb,Mold,Gasoline,Soap,Earthy,Ethereal,Ketone,Resinous	0.02±0.01	0.03±0.01	0.02±0.00	0.02±0.00
21	345	3-Octen-2-one	1385.07	1669-44-9	709	level2	15.723	111		0.05±0.01	0.05±0.01	0.05±0.01	0.05±0.01
22	109	3-Penten-2-one	1114.15	625-33-2	743	level2	7.66	69		0.03±0.06	0.08±0.06	0.06±0.05	ND
23	506	4-Cyclopentene-1,3-dione	1553.43	930-60-9	863	level2	20.017	96		0.99±0.13	1.22±0.09	1.43±0.14	1.19±0.1
24	803	4-Methyl-5H-furan-2-one	1859.68	6124-79-4	602	level2	26.717	69		0.01±0.01	0.01±0.00	0.01±0.00	ND
25	181	4-Octanone	1208.37	589-63-9	649	level2	10.604	128		0.01±0.00	0.01±0.00	0.01±0.00	0.01±0.00
26	281	5-Hepten-2-one, 6-methyl-	1317.65	110-93-0	906	level2	13.833	108	Apple,Mushroom,Citrus,Musty,Rubber,Nutty,Hazelnut,Bitter,Lemongrass,Powerful,Fatty,Green,Mushroom,Pepper,Strawberry,Sweet,Fruity,Lemongrass	0.07±0.02	0.05±0.01	0.04±0.01	0.04±0.01
27	227	Acetoin	1263.91	513-86-0	897	level2	12.265	45	Butter,Cream,Milky,Fatty,Creamy,Sweet,Dairy,Buttery,Bland,Woody,Yogurt Odor,Green Pepper,Fermented,Milky,Fatty	0.44±0.02	0.4±0.03	0.39±0.02	0.21±0.18
28	892	Furyl hydroxymethyl ketone	1982.34	17678-19-2	922	level2	29.151	95		0.61±0.16	0.75±0.09	1.08±0.33	0.93±0.08
Total										5.14±0.56	5.9±0.34	6.51±0.6	5.12±0.28
Heterocycles
1	637	2(3H)-Furanone, 5-ethyldihydro-	1671.78	695-06-7	872	level2	22.778	85	Coconut,Tobacco,Coumarin,Herbal,Sweet,Onion	0.06±0.00	0.05±0.00	0.04±0.01	0.05±0.00
2	356	2(3H)-Furanone, 5-methyl-	1402.65	591-12-8	787	level2	16.207	98		0.04±0.01	0.03±0.03	0.04±0.00	0.02±0.02
3	1127	2(3H)-Furanone, dihydro-4-hydroxy-	2528.04	5469-16-9	878	level2	39.466	44		0.13±0.07	0.1±0.02	0.13±0.02	0.13±0.08
4	688	2(5H)-Furanone	1720.93	497-23-4	936	level2	23.852	84	Buttery,Roasted	0.34±0.05	0.38±0.04	0.44±0.08	0.37±0.03
5	462	2,4-Dihydroxy-2,5-dimethyl-3(2H)-furan-3-one	1506.26	10230-62-3	744	level2	18.868	73		0.01±0.01	0.08±0.06	0.04±0.04	0.03±0.05
6	666	2,5-Furandione, 3,4-dimethyl-	1698.5	766-39-2	554	level2	23.384	126		ND	ND	0.01±0.01	ND
7	125	2H-Pyran, 2,5-diethenyltetrahydro-	1137	25724-33-8	530	level2	8.367	54		ND	0.01±0.01	ND	0.01±0.01
8	888	2H-Pyran-2,6(3H)-dione	1975.33	5926-95-4	833	level2	29.015	112		0.04±0.01	0.04±0.01	0.06±0.02	0.04±0.01
9	645	2H-Pyran-2-carboxaldehyde, 3,4-dihydro-	1680.02	100-73-2	683	level2	22.965	112		0.03±0.01	0.04±0.01	0.05±0.01	0.04±0.01
10	741	2H-Pyran-2-one, tetrahydro-	1775.45	542-28-9	793	level2	24.988	42		0.03±0.00	0.03±0.00	0.03±0.01	0.03±0.00
11	732	2H-Pyran-2-one, tetrahydro-6-methyl-	1765.06	823-22-3	776	level2	24.769	42	Sweet,Herbal,Spice	0.02±0.01	0.01±0.00	0.01±0.00	0.01±0.00
12	919	2-Pyrrolidinone	2022.51	616-45-5	914	level2	29.922	85		0.43±0.06	0.45±0.06	0.43±0.05	0.52±0.15
13	622	2-Pyrrolidinone, 1-methyl-	1655.26	872-50-4	866	level2	22.403	99	Mild Amine Odor	0.66±0.18	0.84±0.15	0.94±0.3	0.84±0.12
14	964	3(2H)-Furanone, 4-hydroxy-5-methyl-	2100.8	19322-27-1	906	level2	31.401	114	Bready,Caramel,Cotton,Sweet,Sugar,Candy,Malt,Maple Syrup,Pleasant,Roasted Chicory Root	0.21±0.05	0.24±0.04	0.22±0.04	0.25±0.03
15	211	3(2H)-Furanone, dihydro-2-methyl-	1242.79	3188-00-9	765	level2	11.636	100	Solvent,Bread,Buttery,Sweet,Nutty,Roasted	0.01±0.01	0.03±0.01	0.03±0.00	0.02±0.00
16	844	3,4-Dimethyl-3-pyrrolin-2-one	1919.91	4030-22-2	662	level2	27.933	111		0.02±0.01	0.02±0.00	0.02±0.00	0.02±0.01
17	436	3H-Pyrazol-3-one, 2,4-dihydro-5-methyl-	1478.78	108-26-9	718	level2	18.166	98		0.14±0.00	0.15±0.01	0.16±0.01	0.16±0.03
18	177	3-Hydroxy-2,3-dihydro-1H-indol-2-one	1207.05	5638-85-7	630	level2	10.485	93		0.01±0.01	0.01±0.01	0.01±0.01	0±0.01
19	1085	3-Pyridinol	2380.52	109-00-2	827	level2	36.681	95		0.02±0.00	0.02±0.01	0.01±0.01	0.02±0.01
20	1045	3-Pyridinol, 2-methyl-	2277.86	1121-25-1	817	level2	34.743	109		0.10±0.00	0.09±0.01	0.08±0.02	0.11±0.02
21	1031	4H-Pyran-4-one, 2,3-dihydro-3,5-dihydroxy-6-methyl-	2246.48	28564-83-2	941	level2	34.15	101		11.69±1.38	12.67±0.93	13.01±1.45	14.74±2.68
22	1043	4H-Pyran-4-one, 3,5-dihydroxy-2-methyl-	2272.29	1073-96-7	822	level2	34.643	142		0.17±0.13	0.28±0.14	0.50±0.11	0.56±0.19
23	549	Furan, 2-(2-propenyl)-	1589.22	75135-41-0	764	level2	20.891	108		0.08±0.01	0.09±0.01	0.08±0.00	0.09±0.01
24	12	Furan, 2,3-dihydro-5-methyl-	902.281	1487-15-6	648	level2	2.804	84		0.02±0.00	0.02±0.01	0.02±0.01	0.02±0.01
25	29	Furan, 2-ethyl-	939.777	3208-16-0	827	level2	3.455	96	Earthy,Sweet,Burnt,Malty,Butter,Caramel,Beany,Fishy,Cocoa	0.03±0.01	0.03±0.00	0.02±0.01	0.02±0.00
26	274	Furan, 2-hexyl-	1309.76	3777-70-6	739	level2	13.618	81		0.03±0.01	0.02±0.02	0.02±0.02	0.03±0.00
27	184	Furan, 2-pentyl-	1213.44	3777-69-3	945	level2	10.744	81	Butter,Green Bean,Vegetable,Earthy,Beany,Fruity,Metallic,Green,Greenbean,Butter,Floral,Pungent,Sweet,Buttery,Caramel,Fishy,Roasted,Popcorn	1.51±0.12	1.38±0.24	1.28±0.13	1.55±0.23
28	289	Pyrazine, 2,3-dimethyl-	1325.86	5910-89-4	821	level2	14.069	108	Butter,Caramel,Nut,Peanut Butter,Meat,Leather,Coffee,Cocoa,Peanut,Nutty,Almond,Walnut,Hazelnut,Roasted,Medicine,Roast Beef,Roasted Nut,Fried Potato,Roastey,Sweet,Coca	0.02±0.01	0.02±0.00	0.03±0.01	0.02±0.00
29	265	Pyrazine, 2,5-dimethyl-	1302.57	123-32-0	760	level2	13.417	108	Roast Beef,Roasted Nuts,Grass,Medical,Cocoa,Woody,Medicinal,Roastbeef,Meat,Nut,Peanut Butter,Bread,Cornnuts,Fine Roasted,Ribes,Sweet,Peanut,Roasty,Flowery	0.06±0.05	0.13±0.02	0.09±0.08	0.03±0.05
30	272	Pyrazine, 2,6-dimethyl-	1308.84	108-50-9	890	level2	13.592	108	Roast Beef,Roasted Nuts,Coffee,Cocoa,Green,Meat,Medicine,Nut,Peanut Butter,Ester,Ether,Fried Potato,Malt,Oxidized,Paper,Roasted,Sweet	0.17±0.01	0.20±0.02	0.21±0.02	0.17±0.02
31	419	Pyrazine, 2-ethenyl-6-methyl-	1465.58	13925-09-2	746	level2	17.827	120	Hazelnut	0.01±0.01	0.02±0.00	0.02±0.00	0.02±0.00
32	323	Pyrazine, 2-ethyl-6-methyl-	1365.49	13925-03-6	805	level2	15.175	121	Potato,Roasted,Grass,Nutty	0.03±0.01	0.03±0.01	0.05±0.01	0.03±0.01
33	383	Pyrazine, 3-ethyl-2,5-dimethyl-	1426.86	13360-65-1	705	level2	16.834	135	Roasted,Potato,Cocoa,Nutty,Musty,Roasted Pungent,Woody,Earthy	ND	0.01±0.01	0.01±0.01	0.01±0.01
34	276	Pyrazine, ethyl-	1312.96	13925-00-3	785	level2	13.708	107	Butter,Peanut,Musty,Cocoa,Nutty,Roasted,Woody,Bitter,Peanutbutter,Burnt,Green,Iron Scorch,Roasted,Rum	0.02±0.01	0.02±0.00	0.03±0.01	0.02±0.00
35	213	Pyrazine, methyl-	1246.85	109-08-0	919	level2	11.757	94	Chocolate,Roasted,Cocoa,Peanut,Nutty,Popcorn,Green,Hazelnut,Burnt	0.15±0.01	0.21±0.02	0.24±0.02	0.16±0.01
36	409	Pyrazine, tetramethyl-	1457.18	1124-11-4	841	level2	17.611	54	Chocolate,Burnt,Lard,Musty,Soybean,Nutty,Cocoa,Coffee,Green,Mocha,Roast,Fermented Soybeans,Similar To Trimethylpyrazine	0.11±0.01	0.08±0.01	0.12±0.01	0.08±0.01
37	153	Pyridine	1169.89	110-86-1	823	level2	9.416	52	Sour,Putrid,Fishy,Rancid,Sickening,Amine,Sharp,Nauseating,Burnt,Nauseating Fish-Like Odor.,Burnt,Diamine,Pungent,Solvent,Smoky	0.07±0.01	0.05±0.05	0.06±0.04	0.04±0.03
38	510	Pyridine, 2-propyl-	1556.5	622-39-9	564	level2	20.091	93		0.01±0.01	0.01±0.00	0.01±0.01	0.01±0.01
39	322	Pyridine, 3-ethyl-	1363.66	536-78-7	806	level2	15.124	92	Caramel,Citrus,Tobacco,Wine_Like,Smoky,Vegetable,Leather,Oakmoss,Fatty,Floral,Musty,Woody,Earthy,Fruity,Peanut,Herbaceous,Nutty,Meaty,Spicy,Green,Nuts	0.02±0	0.02±0.00	0.01±0.01	0.02±0.00
40	774	Pyrrolidine, 1-acetyl-	1824.67	4030-18-6	833	level2	26	113		0.05±0.02	0.07±0.01	0.08±0.02	0.07±0.02
Total										16.53±1.84	17.94±1.49	18.63±2.26	20.36±3.16
Esters
1	987	Acetic acid n-octadecyl ester	2141.97	822-23-1	826	level2	32.179	128		0.01±0.00	0.01±0.00	0.01±0.01	0.01±0.00
2	398	Acetic acid, heptyl ester	1442.03	112-06-1	722	level2	17.224	70	Apricot,Fresh,Ripe,Fruit,Woody,Rum,Pear,Green,Floral	0.24±0.03	0.2±0.01	0.20±0.02	0.21±0.02
3	320	Acetic acid, hydroxy-, methyl ester	1362.33	96-35-5	712	level2	15.088	31		ND	0.01±0.01	0.02±0.01	0.01±0.01
4	316	Acetic acid, methyl ester	1357.24	79-20-9	776	level2	14.947	43	Sweet,Bitter,Ether,Fruity,Pleasant Odor,Fragrant,Ester,Green	0.84±0.1	0.68±0.08	0.61±0.14	0.79±0.34
5	5	Ethyl Acetate	890.906	141-78-6	941	level2	2.613	43	Pineapple,Sweet,Anise,Fruity,Balsam,Weedy,Green,Characteristic Ether-Like Odor Reminiscent Of Pineapple,Fragrant Odor,Fruity With A Brandy Note,Aromatic,Brandy,Grape,Solvent,Eedy,Reen	0.20±0.03	0.34±0.14	0.30±0.25	0.17±0.15
6	904	Ethyl maltol	1999.89	4940-11-8	939	level2	29.495	140	Sweet,Candy,Strawberry,Jam,Caramel,Bitter,Cotton,Fruit	0.94±0.27	0.95±0.29	0.61±0.06	0.58±0.10
7	1013	Hexadecanoic acid, methyl ester	2209.61	112-39-0	816	level2	33.455	74	Oily,Fatty,Waxy	0.02±0.00	0.01±0.00	0.01±0.00	0.01±0.00
8	515	Isoamyl lactate	1560.35	19329-89-6	631	level2	20.182	99		0.01±0.01	0.01±0.01	0.01±0.01	ND
10	948	Methyl isobutyrate	2075.03	547-63-7	622	level2	30.915	71	Apple,Pineapple,Floral,Fruity,Flower,Fruit	0.02±0.00	0.02±0.01	0.01±0.01	0.02±0.01
11	713	Methyl salicylate	1747.42	119-36-8	864	level2	24.402	120	Mint,Wintergreen,Peppermint,Wintergreen,Almond,Caramel,Peppermint,Sharp,Antiseptic,Germaline	0.04±0.02	0.01±0.01	0.01±0.01	0.02±0.00
12	282	Propanoic acid, 2-hydroxy-2-methyl-, methyl ester	1319.12	2110-78-3	703	level2	13.875	59		0.03±0.00	0.03±0.01	0.04±0.01	0.02±0.01
13	1119	Vanillin, acetate	2501.36	881-68-5	796	level2	38.964	152	Powdery,Vanilla,Sweet,Creamy,Heliotropin,Floral	0.01±0.00	0.01±0.00	0.01±0.01	0.01±0.00
Total										2.35±0.18	2.28±0.2	1.83±0.15	1.84±0.3
Others
1	859	1,4-Benzenediol, 2-methyl-	1939.07	95-71-6	713	level2	28.306	124		0.05±0.01	0.05±0.00	0.06±0.01	0.06±0.01
2	998	2-Methoxy-4-vinylphenol	2175.12	7786-61-0	905	level2	32.803	135	Curry,Smoky,Clove,Peanut,Spicy	0.07±0.01	0.06±0.00	0.06±0.01	0.07±0.01
3	869	Maltol	1948.09	118-71-8	909	level2	28.483	126	Caramel,Jam,Bread,Cotton,Sweet,Fruity,Baked,Candy,Fragrant,Caramel-Like	0.37±0.07	0.45±0.03	0.47±0.04	0.55±0.02
4	490	Orcinol	1536.61	504-15-4	735	level2	19.606	124		0.01±0.00	0.01±0.00	0.01±0.00	0.01±0.00
5	944	p-Cresol	2065.29	106-44-5	717	level2	30.729	107	Smoke,Animal,Narcissus,Phenol,Mimosa,Medicinal,Phenolic,Sweet,Pungent,Tarry	0.02±0.00	0.01±0.00	0.01±0.00	0.01±0.00
6	895	Phenol	1986.65	108-95-2	927	level2	29.236	94	Phenol,Plastic,Rubber,Phenolic,Distinct Aromatic,Somewhat Sickening Sweet And Acrid Odor,Tarry Odor	0.11±0.01	0.07±0.01	0.06±0.00	0.07±0.00
7	675	Phenol, 4-(1-methylethyl)-, acetate	1704.9	2664-32-6	630	level2	23.518	121		0.01±0.01	0.01±0.00	0.01±0.01	0.01±0.00
9	1123	Phenol, 4-ethenyl-2,6-dimethoxy-	2514.84	28343-22-8	859	level2	39.221	79		0.01±0.00	0.01±0.01	0.01±0.01	0.01±0.00
10	989	2-Hydroxy-gamma-butyrolactone	2146.11	19444-84-9	853	level2	32.255	58		0.01±0.00	0.01±0.01	0.01±0.01	0.01±0.01
11	556	Butyrolactone	1593.69	96-48-0	896	level2	21.002	86	Caramel,Oily,Fatty,Sweet,Creamy,Pleasant Odor,Faint Odor,Caramel,Cheese,Roasted Nut	0.42±0.04	0.44±0.03	0.52±0.07	0.4±0.02
										1.06±0.1	1.13±0.08	1.21±0.15	1.19±0.04

## Sheet: Table S8
No.	Key compounds	Odor threshold (ug/kg)	Odor	RC	SC	OC	MC	RCO	SCO	OCO	MCO
	Alcohols
1	1-Octen-3-ol	1	Raw,Fishy,Oily,Earthy,Fungal,Chicken,Mushroom,Green,Cucumber,Floral,Plastic,Soap,Fatty,Fruity,Grass,Perfumy,Sweet,Balsamic	14.5306	6.43576	2.34671	5.00252	2.31379	1.65107	－	1.57465
2	1-Hexanol	10	Oil,Alcoholic,Ethereal,Resin,Fusel,Sweet,Fruity,Green,Characteristic, Sweet Alcohol, Pleasant,Banana,Herb,Fatty,Floral,Grassy	11.6578	3.40159	－	－	－	－	－	－
3	Linalool	4	Lemon,Citrus,Orange,Floral,Sweet,Woody,Blueberry,Bois De Rose,Lavender,Green,Odor Similar To That Of Bergamot Oil And French Lavender,Typical Floral Odor Free From Camphoraceous And Terpenic Notes,Spicy,Flowery-Fresh Odor And Reminiscent Of Lily Of The Valley,Coriander,Rose,Aniseed,Floral Fragrant Citrus	11.1056	4.18739	1.65825	3.90891	－	－	－	－
4	Benzyl alcohol	1.2	Berry,Balsamic,Floral,Walnut,Sweet,Cherry,Phenolic,Grapefruit,Faint Aromatic Odor,Boiled Cherries,Moss,Roasted Bread,Rose	8.65617	3.71883	1.53764	3.06795	2.03745	1.47059	1.39366	1.60224
	Aldehydes
5	Butanal, 2-methyl-	1	Musty,Coffee,Cocoa,Nutty,Almond,Fermented,Hazelnut,Malt,Malt,Burnt,Choking,Estery Apple,Fruity,Green Grass,Sour	47.8292	100	100	100	90.4296	100	100	－
6	Benzeneacetaldehyde	4	Hyacinth,Honey,Clover,Sweet,Hawthorne,Cocoa,Grapefruit,Green,Peanut,Floral,Bitter,Berry,Geranium,Nut,Pungent,Flowery	48.9558	44.2932	27.5613	50.0277	100	90.973	92.6531	100
7	Nonanal	1	Citrus,Lime,Rose,Green,Fishy,Waxy,Fresh,Fatty,Peely,Aldehydic,Orris,Grapefruit,Orange-Rose Odor,Floral,Fat,Green,Lemon,Aldehyde,Floral, Grass,Slightly Pungent,Soapy,Tallow,Wax,Citrus-Like,Tallow,Fruity,Orange Peel	45.5833	24.25	8.81132	18.5392	－	－	－	－
8	Benzaldehyde	3	Cherry,Almond,Sweet,Burnt Sugar,Sharp,Strong,Bitter,Burntsugar, Bitter Almond,Burnt Sugar,Cherry,Malt,Roasted Pepper	33.9109	20.2217	9.42751	19.3308	5.69888	4.55907	4.51343	4.74842
9	Octanal	1.4	Lemon,Citrus,Soap,Orange Peel,Fat,Waxy,Fatty,Aldehydic,Green,Strong,Fruity Odor,Fatty,Honey Odor On Dilution,Pungent Odor, Citrus-Like On Dilution,Aldehyde,Fruity,Pungent,Slightly Fragment,Soapy,Fresh,Citrus-Like	5.0825	2.39139	－	1.95578	9.39441	7.70909	6.37368	6.6453
10	Furfural	280	Fragrant,Bread,Woody,Sweet,Baked,Almond,Peculiar Odor, Almond-Like Odor,Almond,Baked Potatoes,Burnt,Spice	1.32033	－	－	1.34318	1.11774	－	1.01972	1.03029
11	Nonanal	1	Citrus,Lime,Rose,Green,Fishy,Waxy,Fresh,Fatty,Peely,Aldehydic,Orris,Grapefruit,Orange-Rose Odor,Floral,Fat,Green,Lemon,Aldehyde,Floral, Grass,Slightly Pungent,Soapy,Tallow,Wax,Citrus-Like,Tallow,Fruity,Orange Peel	－	－	－	－	31.4592	28.7582	27.9796	26.4006
12	Heptanal	3	Citrus,Ozone,Herbal,Fresh,Wine-Lee,Rancid,Fatty,Aldehydic,Green,Pungent Odor,Penetrating Fruity Odor,Citrus,Nut,Heavy,Oily,Planty Green,Putty,Milky	－	－	－	－	6.60373	4.69508	4.31574	4.78144
13	2-Pentenal, (E)-	1.5	Apple,Orange,Tomato,Strawberry,Pungent,Fruity,Green	－	－	－	－	6.04325	5.27109	4.60941	4.57448
14	Hexanal	4	Leafy,Sweaty,Tallow,Fresh,Fatty,Fruity,Aldehydic,Green,Characteristic Fruity Odor (On Dilution),Strong,Green Grass Odor,Sharp,Aldehyde Odor,Apple,Fresh,Oil,Leaves,Vinous,Grassy	－	－	－	－	5.00194	4.01902	3.52466	3.58998
15	2,6-Nonadienal, (E,Z)-	0.01	Wax,Fatty,Cucumber,Dry,Leaf,Violet,Green,Cucumber Peel	－	－	－	－	11.648	－	－	－
	Acids
16	Butanoic acid, 2-methyl-	10	Sour,Sweat,Acid,Strawberry,Roquefort Cheese,Pungent,Butter,Cheese,Fermented	62.901	24.9885	9.37355	19.0929	1.64528	1.17497	0.894185	1.06112
17	Acetic acid	210	Sour,Pungent,Sharp,Vinegar,Bacon,Phenolic,Smoke,Woody,Fruit,Vinegar,Acetic,Acidic,Vinegar-Like	17.895	7.24365	－	－	1.14428	－	－	－
18	Propanoic acid, 2-methyl-	10	Rancid,Butter,Strawberry,Cheese,Pungent Odor,Sharp,Butter-Fat-Like Odor,Burnt,Sweat,Old Socks,Cheese-Like	7.88981	2.71102	1.11122	2.37492	－	－	－	－
19	Butanoic acid, 3-methyl-	190	Sour,Sweat,Acid,Stinky,Sweaty,Animal,Rancid,Tropical,Feet,Cheese,Disagreeable,Rancid-Cheese Odor,Cheese,Pungent	3.20995	1.18498	－	1.04257	－	－	－	－
20	Hexanoic acid	93	Fatty,Cheese,Characteristic Goat-Like Odor,Oil,Pungent,Sour,Sweaty	1.37971	－	－	－	－	－	－	－
21	Hydrocarbon
22	Styrene	3.6	Balsamic,Gasoline,Floral,Sweet,Balsam,Plastic,Aromatic,Sweet,Floral	－	－	1.4148	3.14268	－	－	－	－
	Ketone
23	2,3-Butanedione	5	Butter,Caramel,Oily,Creamy,Sweet,Pungent,Strong,Qui Odor	12.5505	4.30934	2.96752	－	1.77636	1.62421	1.53349	1.32721
	Heterocycles
24	Pyrazine, 2-ethyl-3,5-dimethyl-	1	Roast,Burnt Almonds,Roasted Nuts,Potato,Coffee,Earth,Must,Nut,Potato,Roast,Popcorn,Chocolaty Sweet,Woody	7.29686	4.21027	1.51176	2.89215	－	－	－	－
25	Furan, 2-pentyl-	6	Butter,Green Bean,Vegetable,Earthy,Beany,Fruity,Metallic,Green,Greenbean,Butter,Floral,Pungent,Sweet,Buttery,Caramel,Fishy,Roasted,Popcorn	－	2.23244	－	1.8504	7.93728	5.96697	5.70799	7.08843
	Esters
26	Butanoic acid, 2-methyl-, ethyl ester	0.01	Apple,Sharp,Sweet,Plum,Fruity,Green,Ester,Green Apple,Kiwi,Strawberry,Artificial Flavored Candy,Grape	100	58.3754	15.9454	45.0051	－	－	－	－
	Others
27	p-Cresol	0.46	Smoke,Animal,Narcissus,Phenol,Mimosa,Medicinal,Phenolic,Sweet,Pungent,Tarry	13.085	4.46217	1.2606	2.35406	－	－	－	－
28	2-Methoxy-4-vinylphenol	0.75	Curry,Smoky,Clove,Peanut,Spicy	10.8236	6.19562	3.34442	8.88565	2.87104	2.08296	2.30919	2.54245
29	Maltol	29	Caramel,Jam,Bread,Cotton,Sweet,Fruity,Baked,Candy,Fragrant,Caramel-Like	1.56882	－	－	0.591984	－	－	－	－

## Sheet: Table S9
NO.	MS2 name	MS2 score	level	mz	rt	type	RC1	RC2	RC3	Mean RC	SC1	SC2	SC3	Mean SC	OC1	OC2	OC3	Mean OC	MC1	MC2	MC3	Mean MC
1	2-Hydroxybutyric acid	4	level1	85.0294	28.6	NEG	4.82706	6.90607	4.94941	5.56085	6.03825	5.47646	6.198	5.90424	5.98184	5.42562	6.81875	6.0754	5.27194	5.1213	5.7645	5.38591
2	10-Undecenoic acid	3.98	level1	183.139	269.2	NEG	0.0843263	0.0971281	0.0905908	0.0906817	0.0943282	0.100187	0.0984451	0.0976534	0.0862597	0.0786303	0.0863933	0.0837611	0.0876312	0.089359	0.0872636	0.0880846
3	Undecanedioic acid	3.98	level1	197.118	229.6	NEG	0.0856795	0.0930401	0.084609	0.0877762	0.0902054	0.108465	0.101607	0.100092	0.121357	0.0824579	0.0854784	0.0964312	0.123069	0.0991941	0.0894487	0.103904
4	Lonicerin	3.98	level1	593.151	187.2	NEG	0.177605	0.315551	0.280737	0.257965	0.289727	0.220768	0.364914	0.291803	0.21273	0.242484	0.204963	0.220059	0.227171	0.233612	0.447539	0.302774
5	Actarit	3.98	level1	192.066	162.3	NEG	1.04718	1.01826	0.872394	0.979278	1.08713	1.05296	1.23566	1.12525	1.26016	1.22508	1.3972	1.29414	1.14518	1.23395	1.12941	1.16951
6	Maleic acid	3.98	level1	115.004	31.5	NEG	5.16954	5.35848	4.86962	5.13255	5.9937	4.8136	5.90732	5.57154	5.1297	5.38082	5.55924	5.35659	5.72936	5.38371	5.19265	5.43524
7	2-Aminoisobutyric acid	3.98	level1	102.056	23.3	NEG	0.607617	0.489228	0.619119	0.571988	0.557753	0.569897	0.682276	0.603309	0.586172	0.717401	0.728236	0.677269	0.570162	0.677809	0.564108	0.604026
8	2-Hydroxystearic acid	3.97	level1	299.259	314.1	NEG	0.782042	0.474635	0.3766	0.544425	0.457107	0.622536	0.779403	0.619682	0.513961	0.381744	0.536188	0.477298	0.430612	0.503802	0.45626	0.463558
9	Undecanoic acid	3.97	level1	185.154	279.2	NEG	0.312028	0.293935	0.248646	0.28487	0.262078	0.341726	0.313051	0.305618	0.258191	0.235337	0.267185	0.253571	0.278333	0.267442	0.27683	0.274202
10	16-Hydroxypalmitic acid	3.97	level1	271.228	273.9	NEG	1.76042	2.45627	1.67031	1.96233	2.08491	2.47769	2.48307	2.34856	2.42035	2.12606	2.23366	2.26002	2.22183	2.26393	2.50027	2.32868
11	Emodin	3.97	level1	269.045	261.7	NEG	0.144504	0.0647437	0.0285315	0.0792599	0.0660977	0.137033	0.0713373	0.0914892	0.0540946	0.19305	0.0414152	0.0961865	0.0358181	0.0501302	0.0321327	0.0393603
12	Pelargonic acid	3.97	level1	157.123	260.6	NEG	0.591429	0.674127	0.655696	0.640417	0.653164	0.684463	0.70704	0.681555	0.626459	0.608834	0.619066	0.61812	0.655711	0.63955	0.614967	0.636743
13	Isocaproic acid	3.97	level1	115.076	216.8	NEG	0.212699	0.333386	0.27829	0.274792	0.22399	0.235406	0.224056	0.227817	0.20919	0.21004	0.218239	0.21249	0.241075	0.319292	0.231627	0.263998
14	Valeric acid	3.97	level1	101.061	183.6	NEG	0.460929	0.49299	0.522754	0.492224	0.494459	0.51023	0.545362	0.516684	0.460446	0.526028	0.481585	0.489353	0.542985	0.621757	0.515294	0.560012
15	Propionic acid	3.97	level1	73.0294	36.5	NEG	0.593875	1.28911	0.645628	0.842872	1.39918	1.30292	0.66021	1.12077	1.39163	0.776196	0.902442	1.02342	0.617712	0.653018	1.13207	0.800934
16	(2R)-6-Oxo-2-piperidinecarboxylic acid	3.97	level1	142.051	29.9	NEG	0.862736	0.844089	0.786919	0.831248	0.933397	1.08831	1.07803	1.03325	1.07149	1.09121	1.14315	1.10195	0.971346	1.05196	1.02031	1.01454
17	3-Amino-4-methylpentanoic acid	3.97	level1	130.087	28.6	NEG	3.14121	3.26455	3.08383	3.1632	3.70021	3.69302	3.83054	3.74125	3.58423	4.06664	4.19712	3.94933	3.38961	4.05702	3.02347	3.49003
18	2-Ketobutyric acid	3.97	level1	101.024	23.9	NEG	5.65397	6.45787	6.29022	6.13402	6.89056	6.0301	6.81348	6.57805	6.19655	5.85673	7.13804	6.39711	6.49076	6.38196	6.51183	6.46152
19	Caproic acid	3.96	level1	115.076	216.8	NEG	0.212699	0.333386	0.27829	0.274792	0.22399	0.235406	0.224056	0.227817	0.20919	0.21004	0.218239	0.21249	0.241075	0.319292	0.231627	0.263998
20	Stearidonic acid	3.96	level1	275.201	291.2	NEG	2.06027	2.29977	1.66205	2.00736	2.23574	2.12581	2.46129	2.27428	2.2036	2.07767	2.24764	2.1763	2.11667	2.37859	2.13395	2.20974
21	Capric acid	3.96	level1	171.139	270.6	NEG	1.02969	1.12399	1.0531	1.06893	1.06017	1.16145	1.19388	1.1385	0.990985	0.930281	0.979436	0.966901	1.08171	1.07509	1.04476	1.06718
22	Hexadecanedioic acid	3.96	level1	285.207	270	NEG	3.13521	3.98467	2.68785	3.26924	3.75481	3.68531	3.97248	3.8042	4.16181	3.72992	3.82766	3.90646	3.87009	3.90011	3.86401	3.87807
23	2,5-Di-tert-butylhydroquinone	3.96	level1	221.155	250	NEG	0.00546018	0.0102137	0.00725708	0.00764366	0.00429106	0.00319292	0.00673103	0.00473834	0.00598396	0.00561327	0.00650531	0.00603418	0.00690264	0.00685182	0.00787009	0.00720818
24	Valproic acid	3.96	level1	143.107	249.3	NEG	0.180866	0.182376	0.201795	0.188346	0.200161	0.176628	0.19303	0.18994	0.180253	0.184828	0.171333	0.178805	0.189283	0.194492	0.20104	0.194938
25	Nordihydrocapsaicin	3.96	level1	292.192	245.3	NEG	12.7173	8.09874	6.4102	9.07543	8.52814	8.01876	8.8743	8.47373	9.46965	7.30172	9.53467	8.76868	9.12129	8.58563	10.4613	9.38941
26	Aurantiamide acetate	3.96	level1	443.197	244.3	NEG	0.0185435	0.0487777	0.0171795	0.0281669	0.0297773	0.0174353	0.0409922	0.0294016	0.0163911	0.0181355	0.0170873	0.0172046	0.0222727	0.0163448	0.0158612	0.0181596
27	Sebacic acid	3.96	level1	201.113	211.8	NEG	0.397621	0.376921	0.282456	0.352333	0.36864	0.365768	0.410894	0.381767	0.394978	0.393001	0.401436	0.396472	0.338314	0.346057	0.342203	0.342191
28	3-(4-Methoxyphenyl)propanoic acid	3.96	level1	179.071	207.8	NEG	0.0334032	0.980693	0.943648	0.652582	0.068501	0.876775	0.957519	0.634265	0.851251	0.0309517	1.11085	0.66435	0.9868	0.0646606	0.926136	0.659199
29	(-)-Camphoric acid	3.96	level1	199.097	205.5	NEG	3.88208	3.43388	3.20598	3.50732	4.31215	4.29702	4.49884	4.36934	4.33961	4.42218	4.67838	4.48006	3.93955	3.96488	3.74625	3.88356
30	p-Toluquinone	3.96	level1	121.029	194.1	NEG	0.874173	0.881566	0.786753	0.847497	0.911133	0.87122	0.937137	0.906497	0.912135	0.925808	0.957616	0.931853	0.97978	0.9394	0.954413	0.957865
31	5-Hydroxyvalproic acid	3.96	level1	159.103	182.9	NEG	0.189291	0.200799	0.161148	0.183746	0.174369	0.189429	0.192757	0.185518	0.212921	0.180612	0.20577	0.199768	0.197285	0.168614	0.186914	0.184271
32	3-Methyl-2-oxovaleric acid	3.96	level1	129.056	129.5	NEG	3.06176	2.95967	1.42781	2.48308	3.53941	2.31028	4.03326	3.29432	4.04417	2.55111	4.44474	3.68001	3.83365	4.5918	3.79837	4.0746
33	2-Hydroxy-2-methylbutyric acid	3.96	level1	117.056	56.4	NEG	1.17977	0.693631	0.595266	0.822888	0.81544	1.26764	0.920643	1.00124	0.708225	0.719221	0.857601	0.761682	0.786067	0.77927	0.743571	0.769636
34	Acetylproline	3.96	level1	156.066	29.9	NEG	0.347576	0.971571	0.3249	0.548016	0.428201	0.432751	1.04627	0.635742	0.462969	0.495908	0.592573	0.51715	0.390521	0.613644	0.500788	0.501651
35	Pyruvate	3.96	level1	87.0086	25.9	NEG	5.98937	5.54883	5.24101	5.59307	5.99315	6.43974	6.2719	6.23493	6.17575	6.04387	7.2999	6.50651	6.47042	6.51481	6.60311	6.52944
36	Caprylic acid	3.95	level1	143.107	249.3	NEG	0.180866	0.182376	0.201795	0.188346	0.200161	0.176628	0.19303	0.18994	0.180253	0.184828	0.171333	0.178805	0.189283	0.194492	0.20104	0.194938
37	3-(3-Methoxyphenyl)propanoic acid	3.95	level1	179.071	207.8	NEG	0.0334032	0.980693	0.943648	0.652582	0.068501	0.876775	0.957519	0.634265	0.851251	0.0309517	1.11085	0.66435	0.9868	0.0646606	0.926136	0.659199
38	DEHP	3.95	level1	391.283	320.1	POS	0.905461	0.964165	0.81753	0.895719	0.897142	1.03294	1.04414	0.991405	1.07423	0.968401	1.00806	1.0169	1.00578	2.18557	1.00369	1.39835
39	Dodecanoic acid	3.95	level1	199.17	289.3	NEG	6.08767	7.12279	5.5225	6.24432	6.77075	7.34074	7.72182	7.27777	6.73198	6.55179	6.6835	6.65576	6.931	7.05396	6.70683	6.89726
40	Lufenuron	3.95	level1	508.971	275.9	NEG	0.0228144	0.0199142	0.0144944	0.0190743	0.0191279	0.0293763	0.0244725	0.0243255	0.0375888	0.0340907	0.0190172	0.0302322	0.0170303	0.0182621	0.018745	0.0180125
41	13(S)-HpOTrE	3.95	level1	291.196	268.6	NEG	14.439	15.8921	11.1373	13.8228	15.3522	17.6085	17.2347	16.7318	17.2163	17.3968	16.476	17.0297	17.5576	16.0984	17.3186	16.9915
42	Homodihydrocapsaicin I	3.95	level1	322.237	265.2	POS	5.66366	3.28541	2.86117	3.93675	4.30633	4.82064	6.32612	5.15103	4.61318	3.51316	4.5393	4.22188	4.14669	4.18969	4.66323	4.3332
43	3-Hydroxylauric acid	3.95	level1	215.165	265.2	NEG	0.0384534	0.0437938	0.0608499	0.047699	0.0426082	0.0510339	0.0493752	0.0476724	0.0467897	0.0485749	0.0439745	0.0464464	0.0406959	0.0375269	0.0367374	0.0383201
44	Dihydrocapsaicin	3.95	level1	306.207	255.4	NEG	67.1412	47.6829	41.2541	52.0261	53.7363	53.224	51.5688	52.843	52.8901	41.9302	53.8059	49.5421	46.742	47.0701	57.5174	50.4432
45	Kaempferol	3.95	level1	285.04	220.1	NEG	0.139449	0.0943783	0.133518	0.122448	0.153967	0.133808	0.134397	0.140724	0.122901	0.27894	0.161718	0.187853	0.152269	0.130642	0.111641	0.131517
46	3,5-Dihydroxyacetophenone	3.95	level1	151.04	169	NEG	0.286745	0.295675	0.275791	0.28607	0.310793	0.389685	0.448749	0.383076	0.330512	0.354024	0.30749	0.330675	0.349831	0.33425	0.347496	0.343859
47	4-Aminosalicylic acid	3.95	level1	152.035	61.8	NEG	0.15204	0.238349	0.166154	0.185514	0.303871	0.32768	0.176097	0.269216	0.318664	0.20042	0.329872	0.282986	0.306809	0.195461	0.263864	0.255378
48	2-Piperidone	3.95	level1	100.075	42	POS	0.304353	0.221112	0.219984	0.248483	0.275992	0.260001	0.276476	0.270823	0.269916	0.283055	0.28616	0.27971	0.273445	0.294921	0.287376	0.285247
49	3-Hydroxyisovaleric acid	3.95	level1	117.056	41.8	NEG	0.354831	0.381571	0.34697	0.361124	0.401108	0.376094	0.412356	0.396519	0.420432	0.382361	0.427113	0.409969	0.428444	0.420324	0.384867	0.411212
50	Pyroglutamic acid	3.95	level1	128.035	26.6	NEG	50.4029	45.6806	42.8461	46.3099	46.4439	46.1514	49.0293	47.2082	52.1198	61.6675	58.6752	57.4875	47.5122	54.5995	39.1732	47.095
51	Palatinose (hydrate)	3.95	level1	341.109	24.6	NEG	1.51853	1.62792	1.73236	1.62627	2.09101	1.60439	1.8468	1.8474	1.98076	1.54244	1.71882	1.74734	1.82969	1.65727	1.84954	1.77883
52	Nonivamide	3.94	level1	292.192	245.3	NEG	12.7173	8.09874	6.4102	9.07543	8.52814	12.0188	14.8743	11.8071	9.46965	7.30172	9.53467	8.76868	9.12129	8.58563	10.4613	9.38941
53	N-Vanillyldecanamide	3.94	level1	306.207	255.4	NEG	67.1412	47.6829	41.2541	52.0261	46.7363	68.224	77.5688	64.1764	52.8901	41.9302	53.8059	49.5421	46.742	47.0701	57.5174	50.4432
54	Pyropheophorbide-a	3.94	level1	535.269	310.9	POS	0.00193142	0.000655475	0.00226921	0.0016187	0.000383739	4.28513e-05	0.0011109	0.000512495	0.000679806	0.000739728	0.00232099	0.00124684	4.44752e-05	0.000346034	4.42728e-05	0.000144927
55	LPE(18:1(9Z)/0:0)	3.94	level1	478.293	294.6	NEG	0.086851	0.103704	0.101986	0.0975135	0.113291	0.145727	0.165264	0.141427	0.14054	0.134351	0.144904	0.139931	0.140147	0.173067	0.13038	0.147864
56	LPE(16:0)	3.94	level1	452.277	291.3	NEG	0.160176	0.182383	0.294419	0.212326	0.247287	0.30723	0.305654	0.286724	0.251799	0.247643	0.284117	0.261186	0.25736	0.283711	0.220391	0.25382
57	LPC(16:0)	3.94	level1	496.339	289.3	POS	0.804384	1.16934	1.28788	1.0872	1.33289	1.48144	1.49576	1.43669	1.42361	1.32645	1.60116	1.45041	1.4677	1.72568	1.51894	1.57077
58	9-Oxooctadecanoic acid	3.94	level1	297.243	284.3	NEG	0.940971	0.88591	0.748928	0.858603	0.838857	1.01633	1.01086	0.955347	1.07964	0.988205	1.01006	1.02597	0.995375	0.791183	1.01683	0.934463
59	Difenoconazole	3.94	level1	406.071	261	POS	0.0281028	0.0634023	0.0274745	0.0396599	0.0219386	0.0280241	0.0202597	0.0234075	0.0401424	0.034408	0.0225063	0.0323522	0.0433749	0.0306717	0.0351138	0.0363868
60	Pyraclostrobin	3.94	level1	388.105	259.2	POS	0.0740118	0.310784	0.0739461	0.152914	0.0849248	0.104556	0.100726	0.0967355	0.178499	0.137235	0.0995734	0.138436	0.167267	0.107986	0.117283	0.130845
61	Capsaicin	3.94	level1	306.205	247.3	POS	64.3392	49.8529	44.3192	52.8371	50.2959	59.4756	49.3624	53.0446	60.1757	48.8357	60.4628	56.4914	51.4432	53.334	62.027	55.6014
62	4-Vinylphenol	3.94	level1	119.05	217.4	NEG	0.173531	0.0689937	0.0537344	0.0987531	0.0861546	0.0733944	0.0805644	0.0800378	0.0961511	0.106168	0.0879146	0.0967447	0.0922941	0.175751	0.0950167	0.121021
63	Violanthin	3.94	level1	577.156	178.4	NEG	0.382108	0.453565	0.425419	0.420364	0.435734	0.410786	0.484966	0.443829	0.414618	0.395731	0.399512	0.403287	0.631017	0.482004	0.635645	0.582888
64	Malonic acid	3.94	level1	103.004	25.9	NEG	7.21329	9.06079	8.16552	8.14653	7.75071	6.7437	7.24028	7.2449	7.69778	6.67267	8.84013	7.73686	7.47436	8.059	7.19983	7.57773
65	Lactate	3.94	level1	89.0243	25.8	NEG	14.3755	15.2018	14.3611	14.6461	17.2354	28.136	18.224	21.1985	26.1015	14.4456	32.7038	24.4169	16.8625	16.148	18.3398	17.1168
66	Glyoxylic acid	3.94	level1	72.9931	24.6	NEG	0.415051	0.296599	0.34212	0.351257	0.438203	0.360712	0.396032	0.398316	0.280389	0.299909	0.321352	0.30055	0.315764	0.282137	0.316953	0.304951
67	2-Keto-3-deoxygalactonic acid	3.94	level1	177.04	24.6	NEG	1.32103	1.61346	1.46394	1.46614	1.64542	1.37651	1.73224	1.58472	1.65032	1.37943	1.97364	1.6678	1.66705	1.53127	1.47428	1.55753
68	Norleucine	3.93	level1	130.087	28.6	NEG	3.14121	3.26455	3.08383	3.1632	3.70021	3.69302	3.83054	3.74125	3.58423	4.06664	4.19712	3.94933	3.38961	4.05702	3.02347	3.49003
69	Benzoic acid	3.93	level1	121.029	194.1	NEG	0.874173	0.881566	0.786753	0.847497	0.911133	0.87122	0.937137	0.906497	0.912135	0.925808	0.957616	0.931853	0.97978	0.9394	0.954413	0.957865
70	2-Keto-3-deoxygluconic acid	3.93	level1	177.04	24.6	NEG	1.32103	1.61346	1.46394	1.46614	1.64542	1.37651	1.73224	1.58472	1.65032	1.37943	1.97364	1.6678	1.66705	1.53127	1.47428	1.55753
71	5Z,8Z,11Z-Eicosatrienoic acid	3.93	level1	305.248	312.7	NEG	0.20975	0.231001	0.177016	0.205922	0.241718	0.269026	0.247788	0.252844	0.22867	0.249542	0.237945	0.238719	0.234202	0.244651	0.210683	0.229845
72	cis-9-Palmitoleic acid	3.93	level1	253.217	306.1	NEG	12.9223	10.4324	8.34347	10.566	9.62214	12.4264	12.8946	11.6477	11.5163	9.28828	11.5296	10.7781	10.4895	11.6532	10.6801	10.9409
73	Myristic acid	3.93	level1	227.201	304.7	NEG	14.4087	14.9904	12.0431	13.814	14.2879	15.6856	16.8997	15.6244	15.3378	14.5372	14.3422	14.739	15.8246	16.8442	15.6421	16.1036
74	cis-​9,​10-​Epoxystearic acid	3.93	level1	297.243	294	NEG	0.372953	0.35724	0.310899	0.34703	0.38563	0.479433	0.506405	0.457156	0.464225	0.431915	0.447361	0.447834	0.42549	0.39067	0.406171	0.407444
75	LPC(18:1)	3.93	level1	522.354	291.9	POS	0.557776	0.738245	0.830867	0.708963	0.985513	1.0074	1.03008	1.00767	0.833083	0.780204	0.876452	0.829913	1.12087	1.32499	1.76416	1.40334
76	12-Hydroxystearic acid	3.93	level1	299.259	291.2	NEG	0.329482	0.244684	0.186696	0.253621	0.218693	0.273144	0.286314	0.259384	0.262737	0.243489	0.242716	0.249647	0.237997	0.231532	0.270459	0.246662
77	NAE(18:3(9Z,12Z,15Z))	3.93	level1	322.273	285.1	POS	0.0572138	0.0636715	0.0443622	0.0550825	0.0555593	0.069105	0.0697827	0.0648157	0.0732038	0.0716465	0.0793168	0.0747224	0.0538256	0.0628362	0.0496341	0.055432
78	Octadecanedioic acid	3.93	level1	313.238	284.9	NEG	1.15384	1.38875	0.954398	1.16566	1.31034	1.34536	1.30364	1.31978	1.36843	1.29923	1.32314	1.33027	1.27076	1.31241	1.40017	1.32778
79	LPC(18:2/0:0)	3.93	level1	520.338	281.2	POS	1.88966	2.07519	2.54599	2.17028	2.48605	2.90678	2.58077	2.65787	2.4431	2.10865	2.74549	2.43241	2.85419	3.35711	3.09682	3.10271
80	Isosteviol	3.93	level1	317.212	279.8	NEG	0.0847675	0.0796294	0.0590266	0.0744745	0.0784556	0.0654817	0.0904508	0.0781293	0.0881429	0.0724521	0.0992417	0.0866122	0.107724	0.0905932	0.0817964	0.0933712
81	Pyriproxyfen	3.93	level1	322.143	276.3	POS	0.0596037	0.0628739	0.0903391	0.0709389	0.0735795	0.0774377	0.086327	0.0791147	0.0930371	0.075636	0.0736753	0.0807828	0.0641699	0.0601258	0.0810408	0.0684455
82	1,3-Dicyclohexylurea	3.93	level1	225.196	243.3	POS	0.186328	0.201615	0.214016	0.200653	0.233914	0.20482	0.208695	0.215809	0.234786	0.242795	0.236853	0.238145	0.23706	0.235043	0.216917	0.229673
83	Traumatic acid	3.93	level1	227.129	229.4	NEG	0.60464	0.502518	0.518145	0.541768	0.543873	0.677743	0.665888	0.629168	0.703487	0.629883	0.645816	0.659729	0.631916	0.667697	0.663226	0.65428
84	Capsaicin β-D-glucopyranoside	3.93	level1	468.258	228.8	POS	0.0131098	0.0174647	0.017178	0.0159175	0.0140581	0.018646	0.0168752	0.0165264	0.0176618	0.0197008	0.0202983	0.0192203	0.015563	0.020889	0.0218324	0.0194281
85	Royal jelly acid	3.93	level1	185.118	205.5	NEG	0.258262	0.253714	0.309111	0.273696	0.216328	0.20784	0.262546	0.228905	0.263318	0.149505	0.359733	0.257519	0.152703	0.157746	0.159034	0.156494
86	N-(p-Coumaroyl) Serotonin	3.93	level1	323.138	193.7	POS	0.0463177	0.0394126	0.0417342	0.0424882	0.04981	0.0365968	0.0434377	0.0432815	0.0385498	0.0564339	0.0455948	0.0468595	0.0342012	0.0633652	0.043161	0.0469091
87	Salicylic acid	3.93	level1	137.024	178.3	NEG	1.14701	0.838908	0.796869	0.927596	1.01666	0.969135	1.19421	1.06	1.20129	1.17014	1.33385	1.23509	1.14493	1.01665	0.99818	1.05325
88	6-Hydroxynicotinic acid	3.93	level1	140.034	29.8	POS	0.319522	0.332515	0.23288	0.294972	0.406805	0.41039	0.459458	0.425551	0.521797	0.400705	0.384057	0.435519	0.338315	0.424548	0.33259	0.365151
89	Citric acid	3.93	level1	191.019	26.6	NEG	656.547	615.469	592.869	621.628	669.7	681.307	716.253	689.087	620.249	617.214	663.798	633.754	663.804	677.978	687.441	676.407
90	alpha-Ketoglutaric acid (alpha-KG)	3.93	level1	145.014	25.9	NEG	1.1568	2.05414	1.58804	1.59966	1.91946	1.7188	1.7886	1.80895	1.35867	1.23051	1.37901	1.32273	1.50781	1.56258	1.36661	1.479
91	Tropine	3.93	level1	142.122	25.6	POS	0.743044	0.749402	0.647496	0.713314	0.966063	0.767093	1.14438	0.959179	0.876668	0.979718	1.01607	0.957485	0.942361	0.920283	0.862193	0.908279
92	Malic acid	3.93	level1	133.014	25.3	NEG	77.0478	75.1883	67.1656	73.1339	85.4368	67.195	83.6439	78.7586	71.8561	75.0002	78.2085	75.0216	80.4516	77.131	73.2474	76.9433
93	O-Acetylserine	3.93	level1	146.046	24.4	NEG	2.61345	2.08631	2.68833	2.46269	2.58657	2.77887	2.55847	2.6413	2.65812	3.52565	2.90751	3.03043	2.44977	2.72073	2.15245	2.44098
94	Glyceric acid	3.93	level1	105.019	24	NEG	12.4558	13.9924	13.4368	13.295	13.4976	13.3581	16.0798	14.3118	15.081	14.5663	16.3633	15.3369	15.0745	14.6328	14.4439	14.717
95	Glycolate	3.93	level1	75.0087	23.9	NEG	2.37248	2.73119	2.55073	2.55147	2.64828	2.63267	2.90723	2.72939	2.6813	2.4055	3.22824	2.77168	3.01071	2.55482	2.85153	2.80568
96	1-Aminocyclopropane-1-carboxylic acid	3.93	level1	100.04	21.3	NEG	0.12114	0.104948	0.126538	0.117542	0.128412	0.119825	0.124111	0.124116	0.136704	0.125106	0.145357	0.135722	0.178294	0.157555	0.104658	0.146836
97	3-Pyridol	3.93	level1	94.0298	9	NEG	0.143904	0.14076	0.141501	0.142055	0.145091	0.132324	0.152106	0.143173	0.141588	0.147034	0.153939	0.14752	0.15431	0.153161	0.146876	0.151449
98	Oroxin B	3.92	level1	593.151	187.2	NEG	0.177605	0.315551	0.280737	0.257965	0.289727	0.220768	0.364914	0.291803	0.21273	0.242484	0.204963	0.220059	0.227171	0.233612	0.447539	0.302774
99	Fumaric acid	3.92	level1	115.004	31.5	NEG	5.16954	5.35848	4.86962	5.13255	5.9937	4.8136	5.90732	5.57154	5.1297	5.38082	5.55924	5.35659	5.72936	5.38371	5.19265	5.43524
100	Leucine	3.92	level1	130.087	28.6	NEG	3.14121	3.26455	3.08383	3.1632	3.70021	3.69302	3.83054	3.74125	3.58423	4.06664	4.19712	3.94933	3.38961	4.05702	3.02347	3.49003
101	Ketoleucine	3.92	level1	129.056	129.5	NEG	3.06176	2.95967	1.42781	2.48308	3.53941	2.31028	4.03326	3.29432	4.04417	2.55111	4.44474	3.68001	3.83365	4.5918	3.79837	4.0746
102	Turanose	3.92	level1	341.109	24.6	NEG	1.51853	1.62792	1.73236	1.62627	2.09101	1.60439	1.8468	1.8474	1.98076	1.54244	1.71882	1.74734	1.82969	1.65727	1.84954	1.77883
103	L-Azetidine-2-carboxylic acid	3.92	level1	100.04	21.3	NEG	0.12114	0.104948	0.126538	0.117542	0.128412	0.119825	0.124111	0.124116	0.136704	0.125106	0.145357	0.135722	0.178294	0.157555	0.104658	0.146836
104	Azetidine-2-carboxylic acid	3.92	level1	100.04	21.3	NEG	0.12114	0.104948	0.126538	0.117542	0.128412	0.119825	0.124111	0.124116	0.136704	0.125106	0.145357	0.135722	0.178294	0.157555	0.104658	0.146836
105	1-Oleoyl-sn-glycerol 3-phosphate	3.92	level1	435.251	341.7	NEG	1.58831	1.39312	1.24975	1.41039	1.50405	1.39921	1.94195	1.61507	1.84743	2.33419	2.95463	2.37875	3.54022	2.69845	3.29555	3.17807
106	1-Stearoyl-sn-glycerol	3.92	level1	359.315	310.6	POS	0.00801861	0.0121607	0.00777802	0.00931912	0.00795686	0.0133009	0.0145958	0.0119512	0.0120578	0.0140009	0.0100854	0.012048	0.0116109	0.0139395	0.0111225	0.0122243
107	gamma-Linolenic acid	3.92	level1	277.217	300.7	NEG	142.222	156.253	139.111	145.862	149.102	164.902	186.843	166.949	158.986	171.293	156.599	162.293	169.623	171.539	170.226	170.462
108	Duroquinone	3.92	level1	163.076	241.3	NEG	0.0554789	0.0387052	0.0475745	0.0472528	0.043245	0.0415833	0.0443296	0.0430526	0.0451091	0.0548337	0.0426794	0.0475407	0.0435396	0.0495436	0.0478519	0.0469784
109	Diethyltoluamide	3.92	level1	192.138	224.8	POS	0.0782251	0.101787	0.0710708	0.0836944	0.0356975	0.0389674	0.0397592	0.0381414	0.0595944	0.0552305	0.0607954	0.0585401	0.0564961	0.0732401	0.0653471	0.0650278
110	Naringenin chalcone	3.92	level1	271.061	213.2	NEG	1.10261	1.03481	0.78704	0.974821	2.2451	1.41969	2.1353	1.93336	1.61931	1.16976	2.04515	1.6114	1.16259	1.02487	1.19717	1.12821
111	Grapiprant	3.92	level1	472.182	195.6	NEG	0.182505	0.212446	0.191672	0.195541	0.212984	0.193589	0.258737	0.22177	0.197686	0.286498	0.257145	0.24711	0.206439	0.24639	0.174532	0.20912
112	Syringaldehyde	3.92	level1	181.05	169.7	NEG	0.168134	0.189073	0.144275	0.167161	0.17088	0.165349	0.198115	0.178115	0.175945	0.16507	0.185767	0.175594	0.212683	0.188433	0.198966	0.200027
113	Indole-3-acetamide	3.92	level1	173.072	167.1	NEG	0.999116	0.783388	0.884358	0.888954	0.999561	1.01949	1.23478	1.08461	0.926668	1.20519	0.589462	0.907105	2.39092	1.1148	0.692968	1.39956
114	ESCULETIN	3.92	level1	177.019	158.3	NEG	3.12597	3.3169	2.53452	2.99246	2.93268	2.58147	3.14701	2.88706	3.33756	2.78189	3.13133	3.08359	3.09823	3.29388	3.13212	3.17475
115	Methyl 5-hydroxypyridine-2-carboxylate	3.92	level1	152.035	156.4	NEG	0.318899	0.355473	0.321541	0.331971	0.530388	0.701827	0.522391	0.584869	0.940576	0.755038	0.670198	0.788604	0.491439	0.588946	0.509413	0.529933
116	Salidroside	3.92	level1	299.114	137	NEG	0.209594	0.216556	0.182933	0.203027	0.233183	0.205118	0.285929	0.24141	0.23486	0.220432	0.273035	0.242776	0.241322	0.211768	0.210182	0.22109
117	2,2'-Iminodiacetic acid	3.92	level1	132.03	24.4	NEG	6.81016	6.47841	6.71926	6.66928	6.74389	7.2545	7.55234	7.18358	6.64063	7.00873	6.09846	6.58261	6.39884	7.17208	5.64352	6.40481
118	Pyruvaldehyde	3.92	level1	71.0138	23.4	NEG	4.98264	6.10347	5.90068	5.66226	5.98359	5.53592	6.27862	5.93271	5.45792	4.91178	5.96622	5.44531	6.18705	5.40102	6.07915	5.88907
119	Threonic acid	3.92	level1	135.03	23.3	NEG	12.492	14.1878	13.0285	13.2361	13.5196	12.701	15.2919	13.8375	15.4682	14.1956	15.7842	15.1493	14.5797	14.237	14.2471	14.3546
120	4-Aminobutyric acid (GABA)	3.92	level1	102.056	4.5	NEG	0.103087	0.073188	0.126331	0.100869	0.140255	0.0809248	0.0785213	0.0999004	0.0709654	0.108087	0.111611	0.0968877	0.0926491	0.0937684	0.0912247	0.0925474
121	2-Aminobutyric acid	3.91	level1	102.056	23.3	NEG	0.607617	0.489228	0.619119	0.571988	0.557753	0.569897	0.682276	0.603309	0.586172	0.717401	0.728236	0.677269	0.570162	0.677809	0.564108	0.604026
122	Isoleucine	3.91	level1	130.087	28.6	NEG	3.14121	3.26455	3.08383	3.1632	3.70021	3.69302	3.83054	3.74125	3.58423	4.06664	4.19712	3.94933	3.38961	4.05702	3.02347	3.49003
123	cis-8,11,14-Eicosatrienoic acid	3.91	level1	305.248	312.7	NEG	0.20975	0.231001	0.177016	0.205922	0.241718	0.269026	0.247788	0.252844	0.22867	0.249542	0.237945	0.238719	0.234202	0.244651	0.210683	0.229845
124	12-Methyltridecanoic acid	3.91	level1	227.201	304.7	NEG	14.4087	14.9904	12.0431	13.814	14.2879	15.6856	16.8997	15.6244	15.3378	14.5372	14.3422	14.739	15.8246	16.8442	15.6421	16.1036
125	alpha-Linolenic acid	3.91	level1	277.217	300.7	NEG	142.222	156.253	139.111	145.862	149.102	164.902	186.843	166.949	158.986	171.293	156.599	162.293	169.623	171.539	170.226	170.462
126	Stearamide	3.91	level1	284.294	314.8	POS	0.663065	0.514155	0.485351	0.55419	0.516593	0.752116	0.902337	0.723682	0.633064	0.454693	0.675117	0.587625	0.508398	0.588753	0.661801	0.586317
127	Pentadecanoic acid	3.91	level1	241.217	311.4	NEG	8.45197	6.58331	5.58416	6.87315	5.62964	8.34879	8.99149	7.65664	6.56096	5.14445	6.31875	6.00806	6.21046	6.41888	6.542	6.39045
128	NAE(20:2(11Z,14Z))	3.91	level1	350.306	294	NEG	0.0285764	0.0233096	0.0246012	0.0254957	0.0238112	0.0248138	0.0239347	0.0241866	0.0232528	0.0216141	0.0283136	0.0243935	0.0209875	0.0219776	0.0201694	0.0210448
129	1-Myristoyl-sn-glycero-3-phosphocholine (LPC(14:0/0:0))	3.91	level1	468.307	273.2	POS	0.0319775	0.0515804	0.045449	0.0430023	0.0722486	0.0615614	0.0623294	0.0653798	0.0556119	0.0471503	0.0646993	0.0558205	0.0609498	0.0830136	0.0800095	0.0746576
130	(±)-Dihydroactinidiolide	3.91	level1	181.122	220.4	POS	1.12557	1.37157	1.00259	1.16658	1.30658	1.1638	1.3191	1.26316	1.25725	1.17845	1.24099	1.22556	1.33503	1.36242	1.35539	1.35095
131	N-trans-Feruloyltyramine	3.91	level1	314.138	195.6	POS	0.132237	0.240058	0.0846816	0.152326	0.155072	0.128529	0.191628	0.15841	0.234936	0.352304	0.140269	0.242503	0.199806	0.11955	0.221048	0.180135
132	3',4'-Dihydroxyacetophenone	3.91	level1	151.04	154.5	NEG	0.910709	0.570262	0.353738	0.61157	0.992535	0.34503	0.342764	0.56011	0.365156	0.33902	1.01301	0.572394	0.37269	1.2497	0.39311	0.671833
133	Kojic acid	3.91	level1	143.033	39.6	POS	0.0504108	0.103916	0.291781	0.148703	0.181963	0.316913	0.340642	0.279839	0.335025	0.3757	0.36845	0.359725	0.339835	0.378422	0.315953	0.344737
134	Phosphate	3.91	level1	78.959	29.2	NEG	9.95395	4.55815	4.21329	6.2418	4.42949	4.73435	4.34772	4.50385	4.61317	4.73355	5.23213	4.85962	4.12532	4.60435	4.55827	4.42931
135	Isonicotinic acid	3.91	level1	124.039	28.9	POS	0.407664	0.416148	0.339991	0.387934	0.461004	0.423277	0.450864	0.445049	0.476193	0.491292	0.51645	0.494645	0.453556	0.484226	0.414564	0.450782
136	Sarcosine	3.91	level1	88.0403	23.3	NEG	2.1459	1.63907	1.92621	1.90373	1.96807	2.01322	2.0304	2.0039	1.90672	2.23727	2.14283	2.09561	2.13265	2.15156	1.63086	1.97169
137	Alanine	3.91	level1	88.0403	23.3	NEG	2.1459	1.63907	1.92621	1.90373	1.96807	2.01322	2.0304	2.0039	1.90672	2.23727	2.14283	2.09561	2.13265	2.15156	1.63086	1.97169
138	Proline	3.91	level1	114.056	4.7	NEG	0.201401	0.132299	0.298141	0.210614	0.307182	0.125579	0.121248	0.18467	0.117788	0.195595	0.230652	0.181345	0.156578	0.178556	0.173355	0.169496
139	Isovaleric acid	3.9	level1	101.061	183.6	NEG	0.460929	0.49299	0.522754	0.492224	0.494459	0.51023	0.545362	0.516684	0.460446	0.526028	0.481585	0.489353	0.542985	0.621757	0.515294	0.560012
140	Glyceraldehyde	3.9	level1	89.0243	25.8	NEG	14.3755	15.2018	14.3611	14.6461	17.2354	28.136	18.224	21.1985	26.1015	14.4456	32.7038	24.4169	16.8625	16.148	18.3398	17.1168
141	Propargylglycine	3.9	level1	94.0298	9	NEG	0.143904	0.14076	0.141501	0.142055	0.145091	0.132324	0.152106	0.143173	0.141588	0.147034	0.153939	0.14752	0.15431	0.153161	0.146876	0.151449
142	Tetradecyl sulfate (sodium)	3.9	level1	293.179	352.5	NEG	0.143906	0.146033	0.107187	0.132375	0.143507	0.158955	0.153496	0.151986	0.158075	0.147348	0.182677	0.1627	0.158129	0.146135	0.158852	0.154372
143	LPG(18:1(9Z))	3.9	level1	509.288	340.1	NEG	0.133368	0.182684	0.144272	0.153441	0.211874	0.209781	0.220076	0.21391	0.184554	0.169874	0.241011	0.19848	0.270104	0.33252	0.356679	0.319768
144	cis-11.14-Eicosadienoic acid	3.9	level1	307.264	322	NEG	0.0638563	0.0481703	0.0402228	0.0507498	0.0490796	0.0614274	0.0659999	0.0588357	0.0579939	0.0606672	0.0573716	0.0586775	0.0577456	0.0568413	0.0500897	0.0548922
145	Linoleic acid	3.9	level1	279.232	309.4	NEG	71.7704	74.9072	63.2409	69.9728	67.9304	75.1895	82.5627	75.2276	74.9732	72.7139	73.5895	73.7589	75.958	73.1696	68.0103	72.3793
146	NAE(16:0)	3.9	level1	300.289	302.8	POS	0.0148999	0.0202833	0.0232702	0.0194845	0.0161074	0.0199554	0.0182667	0.0181098	0.0205433	0.0189187	0.0200355	0.0198325	0.0180066	0.0177478	0.0176153	0.0177899
147	Steviolbioside	3.9	level1	641.317	235.3	NEG	0.223508	0.240976	0.182354	0.215613	0.21479	0.219198	0.24807	0.227352	0.225	0.183308	0.238603	0.215637	0.244136	0.246849	0.205876	0.232287
148	Dodecanedioic acid	3.9	level1	211.134	232.4	NEG	0.101703	0.0944289	0.221311	0.139148	0.0880605	0.0762089	0.103302	0.0891904	0.0738314	0.0372831	0.0701081	0.0604075	0.128814	0.0869645	0.0874495	0.101076
149	Azelaic acid	3.9	level1	187.097	198	NEG	2.35482	2.55487	2.02135	2.31035	2.38742	2.366	2.6954	2.48294	2.78897	2.42762	2.70003	2.63887	2.43765	2.32552	2.5	2.42106
150	Pinoresinol	3.9	level1	357.134	196.4	NEG	0.158745	0.0284787	0.0858713	0.0910318	0.108955	0.0614228	0.0657564	0.0787115	0.169297	0.110759	0.0611533	0.113736	0.146513	0.0554769	0.0999149	0.100635
151	Isopentenyladenosine	3.9	level1	336.166	196.3	POS	0.0811208	0.138777	0.0779874	0.0992949	0.110547	0.115098	0.109885	0.111843	0.0825033	0.090632	0.101722	0.091619	0.0971336	0.114829	0.0921257	0.101363
152	Indoleacetic acid	3.9	level1	174.056	194.4	NEG	0.233382	0.0907624	0.0824939	0.135546	0.214218	0.207175	0.319713	0.247035	0.214454	0.443611	0.186898	0.281654	0.232272	0.343902	0.138777	0.238317
153	Indole-3-carboxaldehyde	3.9	level1	144.045	189.7	NEG	0.19686	0.213511	0.143738	0.184703	0.20173	0.277677	0.241749	0.240385	0.224514	0.249798	0.183325	0.219212	0.20326	0.211885	0.174128	0.196424
154	3-Hydroxy-4-methoxyacetophenone	3.9	level1	167.07	176.5	POS	0.0425726	0.0456654	0.0444645	0.0442342	0.0455934	0.0443423	0.0464889	0.0454749	0.0481524	0.0467579	0.0452422	0.0467175	0.047522	0.0478598	0.0471162	0.0474993
155	Vicenin 2	3.9	level1	595.165	163.8	POS	0.795489	1.00124	1.02195	0.939562	0.95511	0.826	1.00111	0.927407	0.884217	0.937104	0.856008	0.892443	0.93133	1.06496	0.916657	0.970983
156	Rutin	3.9	level1	609.146	159.7	NEG	0.0433513	0.063933	0.0661647	0.0578163	0.0981905	0.0790935	0.0862737	0.0878526	0.0537656	0.0612137	0.0604015	0.0584602	0.066361	0.101193	0.0596951	0.0757498
157	Ferulate	3.9	level1	195.065	157.2	POS	0.0773957	0.114108	0.0753918	0.0889651	0.0570456	0.0543709	0.0664354	0.059284	0.0587677	0.058602	0.0550827	0.0574842	0.066135	0.0620983	0.0547466	0.0609933
158	4-Oxohexanoic acid	3.9	level1	129.056	90.2	NEG	1.73638	1.92161	1.4161	1.69136	1.98019	2.31128	2.13858	2.14335	2.22198	2.11237	2.72858	2.35431	2.05371	2.16472	2.12688	2.1151
159	Phenylalanine	3.9	level1	164.072	39.8	NEG	8.38951	7.62499	7.2169	7.7438	8.07457	8.04119	8.65002	8.25526	8.08665	8.54566	8.87577	8.50269	7.74525	8.53045	7.24696	7.84089
160	3-Hydroxyisobutyric acid	3.9	level1	103.04	37.1	NEG	0.441739	1.09233	0.361065	0.631711	0.405542	0.393439	0.48622	0.4284	0.433492	0.43944	0.511494	0.461476	0.468341	0.497144	0.383605	0.449697
161	Valine	3.9	level1	116.072	25.2	NEG	1.2454	1.03029	1.04246	1.10605	1.26702	1.28846	1.20679	1.25409	1.23591	1.36964	1.46936	1.3583	1.17402	1.20379	0.970271	1.11603
162	2-Hydroxyhexanedioic acid	3.9	level1	143.035	25.1	NEG	2.48176	2.99277	2.7996	2.75804	2.87099	2.67568	3.06132	2.86933	2.57766	2.35093	2.82214	2.58358	2.93948	2.57045	2.9941	2.83468
163	Serine	3.9	level1	104.035	22.9	NEG	0.732439	0.600061	0.650047	0.660849	0.675767	0.640937	0.7331	0.683268	0.760817	0.8398	0.719793	0.77347	0.742671	0.784344	0.586144	0.704386
164	Dimethylglycine	3.89	level1	102.056	23.3	NEG	0.607617	0.489228	0.619119	0.571988	0.557753	0.569897	0.682276	0.603309	0.586172	0.717401	0.728236	0.677269	0.570162	0.677809	0.564108	0.604026
165	3-(2-Methoxyphenyl)propanoic acid	3.89	level1	179.071	207.8	NEG	0.0334032	0.980693	0.943648	0.652582	0.068501	0.876775	0.957519	0.634265	0.851251	0.0309517	1.11085	0.66435	0.9868	0.0646606	0.926136	0.659199
166	Acetovanillone	3.89	level1	167.07	176.5	POS	0.0425726	0.0456654	0.0444645	0.0442342	0.0455934	0.0443423	0.0464889	0.0454749	0.0481524	0.0467579	0.0452422	0.0467175	0.047522	0.0478598	0.0471162	0.0474993
167	Oleic acid	3.89	level1	281.248	319.6	NEG	9.49193	7.28096	6.47006	7.74765	7.78062	9.18713	9.19657	8.72144	8.16811	9.13209	8.06576	8.45532	8.41165	8.00615	8.43081	8.28287
168	13(S)-HODE	3.89	level1	295.227	283.2	NEG	2.87287	2.59809	2.12212	2.53103	2.69589	2.7384	3.19635	2.87688	3.7208	2.89901	3.30882	3.30954	2.91322	2.71428	2.80518	2.8109
169	Euscaphic acid	3.89	level1	487.342	269.3	NEG	0.0913499	0.0591712	0.180427	0.110316	0.101877	0.126463	0.0791706	0.102503	0.0986458	0.165366	0.102927	0.122313	0.0918613	0.0623269	0.0679963	0.0740615
170	3-Hydroxydecanoic acid	3.89	level1	169.123	259.2	NEG	1.5223	1.87216	1.67482	1.68976	1.57211	1.71646	1.72784	1.67214	1.46012	1.3763	1.49968	1.44537	1.68801	1.68326	1.63749	1.66959
171	Aurantiamide	3.89	level1	403.201	234.7	POS	0.00294584	0.0476211	0.00852021	0.0196957	0.0366243	0.0124734	0.0171908	0.0220962	0.0312355	0.00686202	0.0323346	0.0234774	0.0258405	0.0183687	0.0114511	0.0185535
172	Prostaglandin I2 (PGI2)	3.89	level1	351.217	232	NEG	0.254335	0.235905	0.174966	0.221735	0.252513	0.242337	0.288502	0.261117	0.248174	0.245489	0.209722	0.234462	0.247594	0.19726	0.186918	0.210591
173	2',4'-Dihydroxyacetophenone	3.89	level1	151.04	196.4	NEG	0.109271	0.116449	0.111925	0.112548	0.11027	0.101515	0.113519	0.108434	0.106813	0.0995488	0.10993	0.105431	0.119716	0.10241	0.11469	0.112272
174	Isoferulic acid	3.89	level1	193.05	180.3	NEG	5.308	4.90048	4.46274	4.8904	4.53126	4.2908	5.19272	4.67159	4.99548	4.53223	4.7034	4.7437	4.70791	4.58631	4.54862	4.61428
175	Cyclo(L-Phe-L-Pro)	3.89	level1	245.128	179.2	POS	0.0272653	0.0325136	0.0269943	0.0289244	0.0343177	0.0334358	0.0367574	0.034837	0.0386033	0.043287	0.057608	0.0464994	0.0369941	0.0388759	0.0341799	0.0366833
176	Leucoside	3.89	level1	581.149	179.1	POS	0.0649939	0.0829642	0.0671776	0.0717119	0.170671	0.133723	0.155679	0.153358	0.129245	0.11412	0.135271	0.126212	0.0758387	0.0890141	0.0724929	0.0791152
177	Schaftoside	3.89	level1	565.154	168.1	POS	2.71325	3.13335	3.08197	2.97619	3.23667	2.76023	3.26969	3.08886	2.84731	2.99332	2.90472	2.91512	2.95627	3.449	2.96213	3.12247
178	Hydroxyisocaproic acid	3.89	level1	131.071	151.9	NEG	1.55874	1.08997	1.35616	1.33495	0.622709	1.22199	1.80922	1.21797	0.656744	1.44371	1.68041	1.26029	1.58508	1.53886	1.56729	1.56374
179	Nicotinate	3.89	level1	122.025	29.3	NEG	0.727484	0.640175	0.548984	0.638881	0.801465	0.689116	0.748022	0.746201	0.76674	0.795512	0.911801	0.824684	0.932471	0.808979	0.670085	0.803845
180	1-Methylpyrrolidine	3.89	level1	86.0961	28.3	POS	1.68175	1.64052	1.61704	1.64644	1.65003	1.91932	1.85686	1.80874	1.89885	2.12232	1.82872	1.94996	1.73764	2.06561	1.58269	1.79531
181	1-Methylpseudouridine	3.89	level1	257.077	27.1	NEG	0.506567	0.498143	0.507681	0.50413	0.588822	0.595073	0.642835	0.60891	0.792087	0.977916	0.819539	0.863181	0.811403	0.869123	0.574633	0.75172
182	Fagomine	3.89	level1	130.086	25.7	POS	0.273915	0.25155	0.253401	0.259622	0.319308	0.314277	0.348875	0.327487	0.328899	0.349518	0.352009	0.343475	0.381459	0.339318	0.354416	0.358398
183	(S)-3,4-Dihydroxybutyric acid (lithium hydrate)	3.89	level1	119.035	23.9	NEG	2.47667	2.72662	2.61335	2.60555	2.7122	2.60474	2.95395	2.75696	2.6925	2.64408	2.97556	2.77071	2.61813	2.71118	2.72407	2.68446
184	2-Aminoadipic acid	3.89	level1	160.061	23.6	NEG	0.931405	0.737438	0.766867	0.811903	0.803864	0.810715	0.90741	0.840663	0.927143	1.21017	1.10279	1.08004	0.858719	0.871513	0.769933	0.833388
185	Asparagine	3.89	level1	131.046	23	NEG	3.54038	2.69668	3.1164	3.11782	3.0871	3.46586	3.43156	3.32817	3.18139	4.07798	3.38635	3.54857	3.27663	3.8595	2.86349	3.33321
186	Tartaric acid	3.89	level1	130.998	26.6	NEG	0.440235	0.428793	0.369221	0.41275	0.452216	0.423604	0.550357	0.475392	0.399694	0.40598	0.381124	0.395599	0.442359	0.481441	0.498138	0.473979
187	Isovanillin	3.88	level1	151.04	169	NEG	0.286745	0.295675	0.275791	0.28607	0.310793	0.389685	0.448749	0.383076	0.330512	0.354024	0.30749	0.330675	0.349831	0.33425	0.347496	0.343859
188	Sucrose	3.88	level1	341.109	24.6	NEG	1.51853	1.62792	1.73236	1.62627	2.09101	1.60439	1.8468	1.8474	1.98076	1.54244	1.71882	1.74734	1.82969	1.65727	1.84954	1.77883
189	2,3-Dihydroxy-4-methoxyacetophenone	3.88	level1	181.05	169.7	NEG	0.168134	0.189073	0.144275	0.167161	0.17088	0.165349	0.198115	0.178115	0.175945	0.16507	0.185767	0.175594	0.212683	0.188433	0.198966	0.200027
190	5-Aminopentanoic acid	3.88	level1	116.072	25.2	NEG	1.2454	1.03029	1.04246	1.10605	1.26702	1.28846	1.20679	1.25409	1.23591	1.36964	1.46936	1.3583	1.17402	1.20379	0.970271	1.11603
191	3-Hydorxy-3-methylglutaric acid	3.88	level1	143.035	25.1	NEG	2.48176	2.99277	2.7996	2.75804	2.87099	2.67568	3.06132	2.86933	2.57766	2.35093	2.82214	2.58358	2.93948	2.57045	2.9941	2.83468
192	trans-Vaccenic acid	3.88	level1	281.248	319.6	NEG	9.49193	7.28096	6.47006	7.74765	7.78062	9.18713	9.19657	8.72144	8.16811	9.13209	8.06576	8.45532	8.41165	8.00615	8.43081	8.28287
193	Arjunolic acid	3.88	level1	487.342	269.3	NEG	0.0913499	0.0591712	0.180427	0.110316	0.101877	0.126463	0.0791706	0.102503	0.0986458	0.165366	0.102927	0.122313	0.0918613	0.0623269	0.0679963	0.0740615
194	Ribothymidine	3.88	level1	257.077	27.1	NEG	0.506567	0.498143	0.507681	0.50413	0.588822	0.595073	0.642835	0.60891	0.792087	0.977916	0.819539	0.863181	0.811403	0.869123	0.574633	0.75172
195	Palmitic acid	3.88	level1	255.232	317.7	NEG	23.6809	25.1357	21.7718	23.5295	22.4177	25.5771	26.3645	24.7864	23.9384	23.6915	23.1047	23.5782	26.5904	25.588	24.9316	25.7034
196	LPC(18:0/0:0)	3.88	level1	524.37	304.2	POS	0.109951	0.170339	0.159113	0.146468	0.175295	0.213362	0.21525	0.201302	0.205186	0.183105	0.197837	0.195376	0.199861	0.281778	0.240499	0.240713
197	2-Hydroxypalmitic acid	3.88	level1	271.227	300.1	NEG	0.231994	0.235285	0.196363	0.221214	0.199383	0.225792	0.286621	0.237265	0.271061	0.286227	0.239623	0.265637	0.232977	0.238612	0.244026	0.238538
198	17alpha-Dihydroequilin	3.88	level1	271.168	244.1	POS	0.130247	0.19389	0.15497	0.159702	0.199597	0.164319	0.164052	0.175989	0.197394	0.198445	0.207504	0.201114	0.2138	0.204636	0.186801	0.201746
199	trans-2-Octenoic acid	3.88	level1	141.092	235.4	NEG	0.0224516	0.0490149	0.0250823	0.0321829	0.0220437	0.0389256	0.022533	0.0278341	0.0308189	0.0205464	0.0179306	0.0230987	0.0227493	0.0205437	0.0184219	0.0205716
200	N-Acetylphenylalanine	3.88	level1	206.082	170.3	NEG	2.86723	2.03139	2.33421	2.41095	2.43323	3.27179	2.7085	2.80451	3.83	3.16579	2.96573	3.32051	3.03575	2.77627	3.00645	2.93949
201	3-Hydroxybenzoic acid	3.88	level1	137.024	147.4	NEG	2.03262	1.9515	1.7676	1.91724	2.87361	2.66645	2.35861	2.63289	2.83657	2.17951	2.16172	2.3926	2.92932	2.07392	1.98744	2.33023
202	5-Oxo-L-prolyl-L-proline	3.88	level1	225.088	32.5	NEG	0.24836	0.388241	0.284303	0.306968	0.319262	0.391643	0.479258	0.396721	0.35506	0.422047	0.357655	0.378254	0.318593	0.733631	0.336331	0.462852
203	Mannose 1-phosphate	3.88	level1	259.022	28	NEG	1.24991	1.35631	1.1882	1.26481	1.25185	1.20065	1.35033	1.26761	1.12325	1.04744	1.29898	1.15656	1.21607	1.3097	1.29749	1.27442
204	Mannose 6-phosphate	3.88	level1	259.022	28	NEG	1.24991	1.35631	1.1882	1.26481	1.25185	1.20065	1.35033	1.26761	1.12325	1.04744	1.29898	1.15656	1.21607	1.3097	1.29749	1.27442
205	Fructose 6-phosphate	3.88	level1	259.022	28	NEG	1.24991	1.35631	1.1882	1.26481	1.25185	1.20065	1.35033	1.26761	1.12325	1.04744	1.29898	1.15656	1.21607	1.3097	1.29749	1.27442
206	Fructose 2-phosphate	3.88	level1	259.022	28	NEG	1.24991	1.35631	1.1882	1.26481	1.25185	1.20065	1.35033	1.26761	1.12325	1.04744	1.29898	1.15656	1.21607	1.3097	1.29749	1.27442
207	Sorbose	3.88	level1	203.052	23.6	POS	0.732072	0.667436	0.700551	0.70002	0.701892	0.616517	0.729107	0.682505	0.627442	0.781823	0.698674	0.702647	0.740303	0.688855	0.690274	0.706477
208	Glucose	3.88	level1	203.052	23.6	POS	0.732072	0.667436	0.700551	0.70002	0.701892	0.616517	0.729107	0.682505	0.627442	0.781823	0.698674	0.702647	0.740303	0.688855	0.690274	0.706477
209	Homoserine	3.88	level1	118.051	23.3	NEG	0.771399	0.599186	0.689159	0.686581	0.643984	0.733033	0.723211	0.700076	0.721198	0.799457	0.744554	0.75507	0.688297	0.706718	0.610852	0.668622
210	Gluconic acid	3.88	level1	195.051	23.3	NEG	15.1818	16.12	18.678	16.6599	14.3174	13.255	16.1523	14.5749	16.0738	15.5983	15.1221	15.5981	14.7521	15.331	14.5415	14.8749
211	4-(dimethylamino)butanoate	3.87	level1	130.087	28.6	NEG	3.14121	3.26455	3.08383	3.1632	3.70021	3.69302	3.83054	3.74125	3.58423	4.06664	4.19712	3.94933	3.38961	4.05702	3.02347	3.49003
212	Caplamin	3.87	level1	130.087	28.6	NEG	3.14121	3.26455	3.08383	3.1632	3.70021	3.69302	3.83054	3.74125	3.58423	4.06664	4.19712	3.94933	3.38961	4.05702	3.02347	3.49003
213	Trehalose	3.87	level1	341.109	24.6	NEG	1.51853	1.62792	1.73236	1.62627	2.09101	1.60439	1.8468	1.8474	1.98076	1.54244	1.71882	1.74734	1.82969	1.65727	1.84954	1.77883
214	NAE(18:3(6Z,9Z,12Z))	3.87	level1	322.273	285.1	POS	0.0572138	0.0636715	0.0443622	0.0550825	0.0555593	0.069105	0.0697827	0.0648157	0.0732038	0.0716465	0.0793168	0.0747224	0.0538256	0.0628362	0.0496341	0.055432
215	Glucose 6-phosphate	3.87	level1	259.022	28	NEG	1.24991	1.35631	1.1882	1.26481	1.25185	1.20065	1.35033	1.26761	1.12325	1.04744	1.29898	1.15656	1.21607	1.3097	1.29749	1.27442
216	Galactose	3.87	level1	203.052	23.6	POS	0.732072	0.667436	0.700551	0.70002	0.701892	0.616517	0.729107	0.682505	0.627442	0.781823	0.698674	0.702647	0.740303	0.688855	0.690274	0.706477
217	Tagatose	3.87	level1	203.052	23.6	POS	0.732072	0.667436	0.700551	0.70002	0.701892	0.616517	0.729107	0.682505	0.627442	0.781823	0.698674	0.702647	0.740303	0.688855	0.690274	0.706477
218	Fructose	3.87	level1	203.052	23.6	POS	0.732072	0.667436	0.700551	0.70002	0.701892	0.616517	0.729107	0.682505	0.627442	0.781823	0.698674	0.702647	0.740303	0.688855	0.690274	0.706477
219	Allose	3.87	level1	203.052	23.6	POS	0.732072	0.667436	0.700551	0.70002	0.701892	0.616517	0.729107	0.682505	0.627442	0.781823	0.698674	0.702647	0.740303	0.688855	0.690274	0.706477
220	Heptadecanoic acid	3.87	level1	269.248	324.8	NEG	2.39875	1.71578	1.55234	1.88896	1.69189	2.51408	2.56745	2.25781	1.93604	1.81083	1.91737	1.88808	1.93582	1.97968	2.04758	1.98769
221	Sph(t18:0)	3.87	level1	300.289	244.7	POS	0.0673137	0.0328025	0.0286719	0.0429294	0.0423783	0.0702461	0.0491194	0.0539146	0.039025	0.0663977	0.0426528	0.0493585	0.0600727	0.0505745	0.0335898	0.048079
222	Monobutyl phthalate	3.87	level1	221.082	227.4	NEG	0.0887078	0.0982959	0.0945306	0.0938447	0.0969089	0.125484	0.108246	0.110213	0.0916289	0.0907243	0.168425	0.116926	0.110808	0.0985465	0.0886618	0.0993387
223	4-Hydroxy-17beta-estradiol	3.87	level1	289.179	222.2	POS	0.423259	0.118679	0.0787582	0.206899	0.130228	0.113606	0.124863	0.122899	0.131145	0.113731	0.11367	0.119515	0.120629	0.111678	0.118641	0.116983
224	Abscisic acid	3.87	level1	263.129	201.1	NEG	1.03849	1.03908	0.79716	0.958242	1.01476	0.938278	1.03352	0.995519	0.960057	1.08267	0.912341	0.985023	1.05991	0.99054	0.982205	1.01088
225	Auranofin	3.87	level1	363.074	199.5	NEG	0.312559	0.362157	0.343747	0.339487	0.471312	0.0395518	0.45273	0.321198	0.477202	0.475316	0.537791	0.49677	0.48824	0.460523	0.440613	0.463125
226	3'-O-Methyladenosine	3.87	level1	280.104	92	NEG	0.0969075	0.187331	0.0887929	0.124344	0.105614	0.099647	0.122577	0.109279	0.109839	0.116067	0.131892	0.119266	0.0996696	0.112889	0.0954066	0.102655
227	3-Hydroxy-2-methylpyridine	3.87	level1	108.045	41.1	NEG	0.208121	0.374637	0.236977	0.273245	0.265491	0.315352	0.334279	0.305041	0.378616	0.296859	0.357967	0.34448	0.318312	0.313116	0.491538	0.374322
228	Isocitric acid	3.87	level1	173.009	27.3	NEG	28.5294	32.452	27.7776	29.5863	34.1016	32.4535	34.6521	33.7357	32.9206	31.3958	36.1485	33.4883	30.6472	31.1865	35.0248	32.2862
229	N-Acetylgalactosamine	3.87	level1	202.072	25.7	NEG	0.398235	0.368444	0.411415	0.392698	0.430484	0.440186	0.458329	0.442999	0.566701	0.503333	0.502061	0.524031	0.474952	0.557046	0.518345	0.516781
230	Isoproterenol	3.87	level1	194.117	25.2	POS	0.2724	0.298758	0.0387631	0.203307	0.293807	0.0809695	0.348601	0.241126	0.366473	0.366122	0.348312	0.360303	0.350648	0.33984	0.0765809	0.25569
231	Lysine	3.87	level1	147.112	21.1	POS	0.145175	0.0625044	0.0774773	0.0950523	0.0722589	0.0870853	0.114828	0.0913908	0.0647851	0.118546	0.0705497	0.084627	0.0853784	0.113504	0.0491601	0.0826809
232	Hydroxyacetone	3.87	level1	73.0295	3.8	NEG	0.52376	0.173399	0.364522	0.353894	0.390732	0.325983	0.370907	0.362541	0.143375	0.21052	0.465646	0.27318	0.423321	0.420803	0.351883	0.398669
233	3-Hydroxybutyric acid	3.86	level1	103.04	37.1	NEG	0.441739	1.09233	0.361065	0.631711	0.405542	0.393439	0.48622	0.4284	0.433492	0.43944	0.511494	0.461476	0.468341	0.497144	0.383605	0.449697
234	Isoschaftoside	3.86	level1	565.154	168.1	POS	2.71325	3.13335	3.08197	2.97619	3.23667	2.76023	3.26969	3.08886	2.84731	2.99332	2.90472	2.91512	2.95627	3.449	2.96213	3.12247
235	Fructose 1-phosphate	3.86	level1	259.022	28	NEG	1.24991	1.35631	1.1882	1.26481	1.25185	1.20065	1.35033	1.26761	1.12325	1.04744	1.29898	1.15656	1.21607	1.3097	1.29749	1.27442
236	N-Acetylglucosamine	3.86	level1	202.072	25.7	NEG	0.398235	0.368444	0.411415	0.392698	0.430484	0.440186	0.458329	0.442999	0.566701	0.503333	0.502061	0.524031	0.474952	0.557046	0.518345	0.516781
237	trans-11-Eicosenoic acid	3.86	level1	309.28	331.5	NEG	0.114175	0.0763504	0.0992412	0.0965887	0.094177	0.121992	0.107952	0.10804	0.0866741	0.0765075	0.0774552	0.0802122	0.0820353	0.0783455	0.0889077	0.0830962
238	Mono(2-ethylhexyl) phthalate	3.86	level1	279.158	271.9	POS	0.150841	0.193047	0.15987	0.167919	0.17033	0.175919	0.188088	0.178113	0.18961	0.18972	0.183816	0.187715	0.175713	0.163724	0.188387	0.175941
239	Prunin	3.86	level1	433.113	186.6	NEG	0.0700583	0.0645076	0.0757364	0.0701008	0.184541	0.104959	0.155124	0.148208	0.187158	0.133902	0.172043	0.164368	0.0824768	0.0777234	0.0840704	0.0814235
240	Phenol	3.86	level1	93.0345	147.9	NEG	0.183843	0.175896	0.162291	0.17401	0.19503	0.193608	0.232851	0.207163	0.21281	0.211266	0.20257	0.208882	0.20452	0.192614	0.178715	0.19195
241	3-Methyluridine	3.86	level1	259.092	50.2	POS	0.623206	0.614242	0.568861	0.602103	0.672527	0.742504	0.556104	0.657045	0.615077	0.61229	0.618227	0.615198	0.634026	0.267806	0.552555	0.484796
242	Deoxyguanosine	3.86	level1	266.089	45	NEG	1.20099	1.23773	1.0063	1.14834	1.05364	1.10158	1.51473	1.22332	1.14122	1.13956	1.25756	1.17945	1.09277	1.13764	1.01545	1.08195
243	Acetylcarnitine (Car(2:0))	3.86	level1	202.108	28.9	NEG	2.1207	2.26847	1.85547	2.08154	2.22344	2.22608	2.55741	2.33564	2.36518	2.38544	2.69244	2.48102	2.18616	2.4418	2.09769	2.24188
244	Uridine	3.86	level1	243.062	26.6	NEG	1.94093	1.48387	1.17412	1.53297	1.53531	1.56962	1.19321	1.43271	1.59329	0.939153	0.932739	1.15506	0.903994	0.967178	1.34538	1.07218
245	Mannitol	3.86	level1	181.072	23.3	NEG	2.46844	1.69703	1.31255	1.826	2.17618	3.15985	2.56016	2.63207	2.73393	2.24492	2.24305	2.4073	2.01577	2.01529	1.82532	1.95213
246	Glutamate	3.86	level1	130.049	8.9	POS	1.56771	1.4501	1.51973	1.51252	1.50136	1.47378	1.52649	1.50054	1.68365	1.87785	1.6674	1.74297	1.51129	1.70036	1.33506	1.51557
247	Isomaltose	3.85	level1	341.109	24.6	NEG	1.51853	1.62792	1.73236	1.62627	2.09101	1.60439	1.8468	1.8474	1.98076	1.54244	1.71882	1.74734	1.82969	1.65727	1.84954	1.77883
248	Melibiose	3.85	level1	341.109	24.6	NEG	1.51853	1.62792	1.73236	1.62627	2.09101	1.60439	1.8468	1.8474	1.98076	1.54244	1.71882	1.74734	1.82969	1.65727	1.84954	1.77883
249	3-Hydroxypyruvic acid	3.85	level1	103.004	25.9	NEG	7.21329	9.06079	8.16552	8.14653	7.75071	6.7437	7.24028	7.2449	7.69778	6.67267	8.84013	7.73686	7.47436	8.059	7.19983	7.57773
250	Methyl Paraben	3.85	level1	151.04	196.4	NEG	0.109271	0.116449	0.111925	0.112548	0.11027	0.101515	0.113519	0.108434	0.106813	0.0995488	0.10993	0.105431	0.119716	0.10241	0.11469	0.112272
251	Vicenin 3	3.85	level1	565.154	168.1	POS	2.71325	3.13335	3.08197	2.97619	3.23667	2.76023	3.26969	3.08886	2.84731	2.99332	2.90472	2.91512	2.95627	3.449	2.96213	3.12247
252	Diglycine	3.85	level1	131.046	23	NEG	3.54038	2.69668	3.1164	3.11782	3.0871	3.46586	3.43156	3.32817	3.18139	4.07798	3.38635	3.54857	3.27663	3.8595	2.86349	3.33321
253	3-Ureidopropionic acid	3.85	level1	131.046	23	NEG	3.54038	2.69668	3.1164	3.11782	3.0871	3.46586	3.43156	3.32817	3.18139	4.07798	3.38635	3.54857	3.27663	3.8595	2.86349	3.33321
254	delta9(11)-Estradiol	3.85	level1	271.168	244.1	POS	0.130247	0.19389	0.15497	0.159702	0.199597	0.164319	0.164052	0.175989	0.197394	0.198445	0.207504	0.201114	0.2138	0.204636	0.186801	0.201746
255	cis-11-Eicosenoic acid	3.85	level1	309.28	331.5	NEG	0.114175	0.0763504	0.0992412	0.0965887	0.094177	0.121992	0.107952	0.10804	0.0866741	0.0765075	0.0774552	0.0802122	0.0820353	0.0783455	0.0889077	0.0830962
256	Camphor	3.85	level1	153.127	247.2	POS	0.0293501	0.0236507	0.0401716	0.0310574	0.0467654	0.0552903	0.0589143	0.0536567	0.0257833	0.0249164	0.0347401	0.02848	0.0494437	0.0294714	0.0616497	0.046855
257	4-Chromanone	3.85	level1	147.045	213.5	NEG	0.130845	0.119352	0.143759	0.131319	0.145879	0.128397	0.13379	0.136022	0.149859	0.170692	0.156368	0.158973	0.150886	0.153722	0.199554	0.168054
258	Jineol	3.85	level1	160.04	192.3	NEG	0.0992632	0.0704712	0.0693259	0.0796867	0.0878709	0.112275	0.103212	0.101119	0.0907988	0.110939	0.0881296	0.0966224	0.0840316	0.0721258	0.0730666	0.076408
259	3,5-Dihydroxybenzoic acid	3.85	level1	153.019	75.6	NEG	0.931601	1.05038	0.489452	0.82381	1.02642	1.10482	1.32867	1.1533	0.945938	1.00657	1.12866	1.02706	1.09795	0.999554	1.03636	1.04462
260	phenethanolamine	3.85	level1	120.081	39.6	POS	0.807406	0.728087	0.666801	0.734098	0.797321	0.746979	0.767807	0.770702	0.783384	0.911033	0.837232	0.843883	0.758105	0.909979	0.720258	0.796114
261	Pyrrolidine	3.85	level1	72.0806	26.3	POS	0.757717	0.699908	0.741557	0.73306	0.819622	0.898239	0.871699	0.863186	0.914913	1.05911	0.904248	0.959424	0.844183	0.938271	0.789593	0.857349
262	Glu-Glu	3.85	level1	275.088	23.9	NEG	0.831669	0.89006	0.895858	0.872529	0.941294	0.982628	1.03703	0.986983	1.08041	1.10798	1.21981	1.13607	1.02349	1.05915	0.945128	1.00926
263	Choerospondin	3.84	level1	433.113	186.6	NEG	0.0700583	0.0645076	0.0757364	0.0701008	0.184541	0.104959	0.155124	0.148208	0.187158	0.133902	0.172043	0.164368	0.0824768	0.0777234	0.0840704	0.0814235
264	Galactitol	3.84	level1	181.072	23.3	NEG	2.46844	1.69703	1.31255	1.826	2.17618	3.15985	2.56016	2.63207	2.73393	2.24492	2.24305	2.4073	2.01577	2.01529	1.82532	1.95213
265	Glucitol	3.84	level1	181.072	23.3	NEG	2.46844	1.69703	1.31255	1.826	2.17618	3.15985	2.56016	2.63207	2.73393	2.24492	2.24305	2.4073	2.01577	2.01529	1.82532	1.95213
266	4-hydroxy-1H-indole-3-carbaldehyde	3.84	level1	160.04	192.3	NEG	0.0992632	0.0704712	0.0693259	0.0796867	0.0878709	0.112275	0.103212	0.101119	0.0907988	0.110939	0.0881296	0.0966224	0.0840316	0.0721258	0.0730666	0.076408
267	NAE(18:2)	3.84	level1	324.289	294.5	POS	0.183357	0.251514	0.170154	0.201675	0.198952	0.205553	0.228326	0.210944	0.236642	0.214157	0.225548	0.225449	0.187539	0.213526	0.168835	0.189967
268	Amfenac (Sodium Hydrate)	3.84	level1	256.096	219.6	POS	0.0426988	0.0522004	0.0390858	0.0446617	0.0651011	0.0570606	0.0643516	0.0621711	0.101943	0.0882884	0.106181	0.098804	0.0840678	0.0786384	0.0783144	0.0803402
269	3-Hydroxycinnamic acid	3.84	level1	163.04	179	NEG	6.20889	5.58227	6.42216	6.07111	6.14232	5.09786	6.18562	5.8086	6.08216	5.98959	6.06924	6.047	6.29956	6.35324	6.36086	6.33789
270	Acetylleucine	3.84	level1	172.098	163	NEG	1.40696	1.31688	2.20648	1.64344	2.73912	1.79945	2.98203	2.50686	3.29817	2.08151	1.89843	2.42603	2.44202	3.15751	2.50825	2.70259
271	Magnolioside	3.84	level1	353.087	147.7	NEG	0.182574	0.238686	0.32954	0.250266	0.168844	0.31509	0.420067	0.301333	0.359254	0.359506	0.367234	0.361998	0.256821	0.389366	0.451434	0.365874
272	L-Valyl-L-phenylalanine	3.84	level1	265.154	135.8	POS	0.348355	0.253679	0.281603	0.294546	0.282726	0.252762	0.351416	0.295635	0.24669	0.471223	0.306894	0.341602	0.325807	0.375113	0.259062	0.319994
273	Levulinic acid	3.84	level1	115.04	38.5	NEG	0.95007	1.50888	1.13192	1.19696	1.01536	1.7873	1.40494	1.40253	1.72008	1.0402	1.09039	1.28356	1.20851	1.19337	1.73648	1.37945
274	3-Butynoic acid	3.84	level1	85.0281	35.6	POS	0.484879	0.562838	0.48703	0.511583	0.624699	0.506553	0.554839	0.56203	0.489641	0.547833	0.655751	0.564408	0.507149	1.20372	1.27877	0.996546
275	Aspartate	3.84	level1	134.044	27.3	POS	0.355202	0.323347	0.330956	0.336502	0.361723	0.307512	0.363705	0.344313	0.348584	0.354587	0.330888	0.344686	0.326449	0.368251	0.297488	0.330729
276	Betaine	3.84	level1	118.086	26.4	POS	3.23633	3.17709	3.17713	3.19685	3.30113	3.34727	3.60026	3.41622	3.58445	3.9965	3.62292	3.73462	3.31023	3.67072	3.00286	3.32794
277	Stachydrine	3.84	level1	144.101	25.6	POS	3.91625	1.78957	1.58655	2.43079	2.21513	2.00954	2.3823	2.20233	2.08056	2.10936	2.17828	2.12274	1.99855	2.16613	1.85079	2.00515
278	Choline	3.84	level1	104.107	23.7	POS	15.6138	16.016	14.9715	15.5338	16.5552	14.6152	16.9047	16.025	18.0636	18.3294	18.4862	18.293	16.9309	17.7029	17.1581	17.264
279	Arginine	3.84	level1	175.119	23.6	POS	3.82586	1.60253	1.97214	2.46684	2.47132	2.72605	2.59822	2.59853	2.41494	3.32602	2.51829	2.75308	2.7199	3.93317	1.94059	2.86455
280	N6,N6,N6-Trimethyllysine	3.84	level1	189.159	23.4	POS	1.61387	1.14557	1.29534	1.35159	1.3681	1.29284	1.49354	1.38483	1.2385	1.79183	1.46225	1.49753	1.41298	1.57248	1.11333	1.36626
281	Stearic acid	3.84	level1	283.264	331.4	NEG	4.64572	4.0307	4.55484	4.41042	4.40536	5.04602	4.80642	4.7526	4.33397	4.11791	3.6949	4.04893	4.62087	4.2287	4.66226	4.50394
282	N-Lactoyl-Phenylalanine	3.84	level1	236.093	174.3	NEG	0.391262	0.356348	0.493514	0.413708	1.03784	0.850248	1.12704	1.00504	1.02303	0.517966	0.722025	0.75434	0.570239	0.489239	0.404223	0.4879
283	Galactinol	3.83	level1	341.109	24.6	NEG	1.51853	1.62792	1.73236	1.62627	2.09101	1.60439	1.8468	1.8474	1.98076	1.54244	1.71882	1.74734	1.82969	1.65727	1.84954	1.77883
284	4-Phenylbutanoic acid	3.83	level1	163.076	241.3	NEG	0.0554789	0.0387052	0.0475745	0.0472528	0.043245	0.0415833	0.0443296	0.0430526	0.0451091	0.0548337	0.0426794	0.0475407	0.0435396	0.0495436	0.0478519	0.0469784
285	3-Phenylbutyric acid	3.83	level1	163.076	241.3	NEG	0.0554789	0.0387052	0.0475745	0.0472528	0.043245	0.0415833	0.0443296	0.0430526	0.0451091	0.0548337	0.0426794	0.0475407	0.0435396	0.0495436	0.0478519	0.0469784
286	3,4-Dihydroxybenzoic acid (Protocatechuic acid)	3.83	level1	153.019	75.6	NEG	0.931601	1.05038	0.489452	0.82381	1.02642	1.10482	1.32867	1.1533	0.945938	1.00657	1.12866	1.02706	1.09795	0.999554	1.03636	1.04462
287	4-Hydroxycinnamic acid	3.83	level1	163.04	179	NEG	6.20889	5.58227	6.42216	6.07111	6.14232	5.09786	6.18562	5.8086	6.08216	5.98959	6.06924	6.047	6.29956	6.35324	6.36086	6.33789
288	LPA(18:0)	3.83	level1	437.267	353.9	NEG	0.366171	0.314841	0.303405	0.328139	0.280679	0.315891	0.419356	0.338642	0.393085	0.51892	0.489472	0.467159	0.500595	0.49984	0.459903	0.486779
289	Nonadecanoic acid	3.83	level1	297.279	337.3	NEG	0.87512	0.533552	0.710845	0.706505	0.548649	0.803971	1.01575	0.789456	0.594898	0.399681	0.51682	0.5038	0.503183	0.492441	0.672689	0.556104
290	Eriodictyol	3.83	level1	269.045	219.4	NEG	1.8812	0.83591	0.741911	1.15301	1.26283	2.18331	1.08769	1.51128	0.996459	0.945274	0.8844	0.942045	0.905114	1.14967	0.686711	0.913831
291	Guvacoline (hydrochloride)	3.83	level1	142.086	40.2	POS	0.0617553	0.0652855	0.0588885	0.0619765	0.0808773	0.0772631	0.0838072	0.0806492	0.0825806	0.0816111	0.0914562	0.085216	0.0935722	0.0908895	0.0894607	0.0913075
292	Glutarylcarnitine	3.83	level1	276.143	27.7	POS	11.2287	15.0275	11.4808	12.579	12.65	13.0135	13.8778	13.1804	14.1993	12.8177	13.8082	13.6084	13.4082	13.1139	14.1864	13.5695
293	Threonine	3.83	level1	120.065	27	POS	0.262928	0.173199	0.180447	0.205525	0.184398	0.191434	0.211367	0.195733	0.200833	0.281037	0.206768	0.229546	0.216163	0.247886	0.186291	0.21678
294	Allysine	3.83	level1	144.066	24	NEG	2.10547	1.79973	2.14063	2.01528	2.43803	2.05994	2.49072	2.32957	2.1682	2.57905	2.90033	2.54919	2.34894	2.19843	1.81087	2.11941
295	beta-Alanine	3.83	level1	88.0403	3.9	NEG	0.113293	5.69197e-05	0.154748	0.0893659	0.185056	5.80279e-05	0.0945914	0.0932351	5.8847e-05	0.136633	0.136681	0.0911241	0.112523	0.104878	5.92644e-05	0.0724868
296	Arabinono-1,4-lactone	3.83	level1	147.03	3.5	NEG	0.215487	0.203183	0.227737	0.215469	0.241436	0.190092	0.224073	0.218534	0.190758	0.230027	0.236422	0.219069	0.234115	0.268387	0.219917	0.240806
297	2-Ketocaproic acid	3.82	level1	129.056	129.5	NEG	3.06176	2.95967	1.42781	2.48308	3.53941	2.31028	4.03326	3.29432	4.04417	2.55111	4.44474	3.68001	3.83365	4.5918	3.79837	4.0746
298	Vanillin	3.82	level1	151.04	169	NEG	0.286745	0.295675	0.275791	0.28607	0.310793	0.389685	0.448749	0.383076	0.330512	0.354024	0.30749	0.330675	0.349831	0.33425	0.347496	0.343859
299	LPC(17:0/0:0)	3.82	level1	510.353	284.5	POS	0.000748515	0.00295685	0.00220066	0.00196868	0.00256483	0.000713028	0.00277568	0.00201785	0.00411593	0.00300698	0.0034937	0.00353887	0.00226892	0.00492892	0.00429849	0.00383211
300	Alprenolol (hydrochloride)	3.82	level1	250.179	204.6	POS	0.00441678	0.00284542	0.00309135	0.00345118	0.00415634	0.00275668	0.00334844	0.00342049	0.00323777	0.0033551	0.00353281	0.00337523	0.00389425	0.003168	0.00433053	0.00379759
301	Suberic acid	3.82	level1	173.082	180.4	NEG	1.0825	1.05854	0.88399	1.00834	1.11792	1.13123	1.20694	1.15203	1.23888	1.13865	1.28259	1.22004	0.982106	1.14834	1.17889	1.10311
302	N-Acetyltyrosine	3.82	level1	222.077	86.1	NEG	0.345854	0.589864	0.322047	0.419255	0.406002	0.707874	0.384614	0.499497	0.547328	0.932124	0.779188	0.75288	0.302814	0.867628	0.332303	0.500915
303	myo-Inositol	3.82	level1	179.056	23.3	NEG	26.279	30.9582	28.5903	28.6092	29.8137	27.971	32.3398	30.0415	28.6175	26.6337	31.353	28.8681	29.1801	29.5118	30.094	29.5953
304	Daphnetin	3.81	level1	177.019	158.3	NEG	3.12597	3.3169	2.53452	2.99246	2.93268	2.58147	3.14701	2.88706	3.33756	2.78189	3.13133	3.08359	3.09823	3.29388	3.13212	3.17475
305	Iditol	3.81	level1	181.072	23.3	NEG	2.46844	1.69703	1.31255	1.826	2.17618	3.15985	2.56016	2.63207	2.73393	2.24492	2.24305	2.4073	2.01577	2.01529	1.82532	1.95213
306	Erucamide	3.81	level1	338.341	332.7	POS	1.24474	1.39209	1.05537	1.23074	1.14678	1.28527	1.36174	1.26459	1.33972	1.42154	1.57359	1.44495	1.43292	1.48537	1.41455	1.44428
307	N-Lauroylglycine	3.8	level1	256.192	282.6	NEG	0.257633	0.0483872	0.0566956	0.120905	0.0908932	0.108334	0.0582851	0.0858375	0.0806289	0.0955669	0.0476184	0.0746047	0.0651517	0.0297313	0.0565154	0.0504661
308	Nomilin	3.8	level1	513.214	215.4	NEG	0.0913404	0.138056	0.100739	0.110045	0.12368	0.125211	0.121218	0.12337	0.113529	0.111329	0.127966	0.117608	0.154711	0.162559	0.126311	0.14786
309	N-Methylglutamic acid	3.8	level1	162.076	21.7	POS	0.921185	0.964314	0.896867	0.927455	0.996315	0.932555	0.95988	0.962917	1.10756	1.32612	1.12784	1.18717	1.0497	1.09611	1.20938	1.1184
310	Hypoxanthine	3.79	level1	135.03	23.3	NEG	12.492	14.1878	13.0285	13.2361	13.5196	12.701	15.2919	13.8375	15.4682	14.1956	15.7842	15.1493	14.5797	14.237	14.2471	14.3546
311	2-indolecarboxylic-acid	3.79	level1	160.04	192.3	NEG	0.0992632	0.0704712	0.0693259	0.0796867	0.0878709	0.112275	0.103212	0.101119	0.0907988	0.110939	0.0881296	0.0966224	0.0840316	0.0721258	0.0730666	0.076408
312	5-Phenylisoxazol-3-ol	3.79	level1	160.04	192.3	NEG	0.0992632	0.0704712	0.0693259	0.0796867	0.0878709	0.112275	0.103212	0.101119	0.0907988	0.110939	0.0881296	0.0966224	0.0840316	0.0721258	0.0730666	0.076408
313	alpha-Ketoisovaleric acid	3.79	level1	115.04	38.5	NEG	0.95007	1.50888	1.13192	1.19696	1.01536	1.7873	1.40494	1.40253	1.72008	1.0402	1.09039	1.28356	1.20851	1.19337	1.73648	1.37945
314	Sphingosine	3.79	level1	300.289	269.9	POS	0.0432292	0.0381294	0.03195	0.0377695	0.0406157	0.0633827	0.0712309	0.0584098	0.0466472	0.0327391	0.0506803	0.0433555	0.0356619	0.0376635	0.0527657	0.0420304
315	2-Methyl-11-oxo-11H-pyrido[2,1-b]quinazoline-6-carboxylic acid	3.79	level1	253.062	195.2	NEG	0.29864	0.208928	0.178502	0.22869	0.25597	0.205727	0.240568	0.234088	0.236161	0.294521	0.246438	0.25904	0.213895	0.223937	0.214678	0.217504
316	p-Dimethylaminobenzaldehyde	3.79	level1	150.091	192.3	POS	0.00949153	0.0170074	0.00672609	0.011075	0.0270678	0.0163525	0.0275934	0.0236713	0.0421197	0.0338137	0.0215272	0.0324869	0.0258896	0.0357892	0.0225393	0.0280727
317	Levonordefrin	3.79	level1	166.086	39.5	POS	7.11614	6.47175	5.86222	6.48337	7.08977	6.56873	6.9582	6.87223	6.877	8.13425	7.49037	7.50054	6.8659	8.05683	6.49932	7.14068
318	2-Furoic acid	3.79	level1	111.009	26.6	NEG	46.8349	45.4587	43.3303	45.208	49.0936	50.1213	52.9921	50.7357	46.3491	45.0567	48.4711	46.6256	48.1257	49.3691	50.3559	49.2836
319	5-ketocaproate	3.78	level1	129.056	90.2	NEG	1.73638	1.92161	1.4161	1.69136	1.98019	2.31128	2.13858	2.14335	2.22198	2.11237	2.72858	2.35431	2.05371	2.16472	2.12688	2.1151
320	4-Methylsalicylic acid	3.78	level1	151.04	196.4	NEG	0.109271	0.116449	0.111925	0.112548	0.11027	0.101515	0.113519	0.108434	0.106813	0.0995488	0.10993	0.105431	0.119716	0.10241	0.11469	0.112272
321	2-Hydroxyhexanoic acid	3.78	level1	131.071	151.9	NEG	1.55874	1.08997	1.35616	1.33495	0.622709	1.22199	1.80922	1.21797	0.656744	1.44371	1.68041	1.26029	1.58508	1.53886	1.56729	1.56374
322	4-Hydroxybenzoic acid	3.78	level1	137.024	147.4	NEG	2.03262	1.9515	1.7676	1.91724	2.87361	2.66645	2.35861	2.63289	2.83657	2.17951	2.16172	2.3926	2.92932	2.07392	1.98744	2.33023
323	N-Lactoylphenylalanine	3.78	level1	236.093	174.3	NEG	0.391262	0.356348	0.493514	0.413708	1.03784	0.850248	1.12704	1.00504	1.02303	0.517966	0.722025	0.75434	0.570239	0.489239	0.404223	0.4879
324	Pristanic acid	3.78	level1	297.279	337.3	NEG	0.87512	0.533552	0.710845	0.706505	0.548649	0.803971	1.01575	0.789456	0.594898	0.399681	0.51682	0.5038	0.503183	0.492441	0.672689	0.556104
325	Arecaidine	3.78	level1	142.086	40.2	POS	0.0617553	0.0652855	0.0588885	0.0619765	0.0808773	0.0772631	0.0838072	0.0806492	0.0825806	0.0816111	0.0914562	0.085216	0.0935722	0.0908895	0.0894607	0.0913075
326	13,14-Dihydro-15-ketotetranorprostaglandin F1.beta.	3.78	level1	299.186	229.4	NEG	0.259081	0.304191	0.189644	0.250972	0.295411	0.333799	0.313689	0.3143	0.337542	0.29672	0.299826	0.311363	0.278012	0.276992	0.262611	0.272538
327	Propyl paraben	3.77	level1	179.071	207.8	NEG	0.0334032	0.980693	0.943648	0.652582	0.068501	0.876775	0.957519	0.634265	0.851251	0.0309517	1.11085	0.66435	0.9868	0.0646606	0.926136	0.659199
328	2,5-Dihydroxyacetophenone	3.77	level1	151.04	169	NEG	0.286745	0.295675	0.275791	0.28607	0.310793	0.389685	0.448749	0.383076	0.330512	0.354024	0.30749	0.330675	0.349831	0.33425	0.347496	0.343859
329	Erucic acid	3.77	level1	337.311	347.7	NEG	0.154073	0.0724373	0.0959068	0.107472	0.0617773	0.119999	0.107795	0.0965237	0.0707673	0.056393	0.0836307	0.0702637	0.0684998	0.0653016	0.0977896	0.077197
330	β-Boswellic acid	3.77	level1	455.353	302.4	NEG	0.0444417	0.0489553	0.0624382	0.0519451	0.145204	0.0626541	0.0804049	0.0960877	0.0684174	0.100773	0.0655969	0.0782624	0.0484694	0.0613119	0.0667344	0.0588386
331	Terephthalic-Acid	3.77	level1	165.019	139.7	NEG	0.410893	0.47496	0.41613	0.433994	0.446452	0.428147	1.03714	0.637246	0.410328	0.43003	0.943168	0.594509	0.504922	0.499184	0.524539	0.509548
332	Tryptophan	3.77	level1	205.097	66	POS	1.57676	0.742517	0.944512	1.08793	1.14926	1.04091	1.07765	1.08927	1.10297	2.195	1.33763	1.5452	1.16569	1.19244	0.817351	1.05849
333	Tyramine	3.76	level1	120.081	39.6	POS	0.807406	0.728087	0.666801	0.734098	0.797321	0.746979	0.767807	0.770702	0.783384	0.911033	0.837232	0.843883	0.758105	0.909979	0.720258	0.796114
334	Chlorogenic acid	3.76	level1	353.087	147.7	NEG	0.182574	0.238686	0.32954	0.250266	0.168844	0.31509	0.420067	0.301333	0.359254	0.359506	0.367234	0.361998	0.256821	0.389366	0.451434	0.365874
335	Stevioside	3.76	level1	803.371	208.2	NEG	0.377862	0.517342	0.351453	0.415552	0.445295	0.400895	0.459724	0.435305	0.374443	0.299504	0.464152	0.379366	0.469512	0.407162	0.454304	0.443659
336	5,7-Dihydroxychromone	3.76	level1	177.019	179.6	NEG	0.816192	0.861399	0.757369	0.811653	0.734017	0.733213	0.795478	0.754236	0.862721	0.681037	0.770712	0.77149	0.894401	0.823284	0.876449	0.864712
337	Indolelactic acid	3.76	level1	206.081	150.5	POS	0.0385676	0.0489547	0.0357519	0.0410914	0.0690339	0.0615827	0.0596306	0.0634157	0.0795602	0.068981	0.0997516	0.0827643	0.0912732	0.0722745	0.0900988	0.0845488
338	Adenosine	3.76	level1	266.088	66.1	NEG	0.54472	0.619569	0.423646	0.529311	0.524993	0.45241	0.553049	0.510151	0.524364	0.222933	0.592808	0.446702	0.460785	0.541636	0.455816	0.486079
339	Caffeic acid	3.75	level1	179.035	163	NEG	1.51687	1.55541	1.33176	1.46802	1.49417	1.30061	1.53261	1.44246	1.36883	1.32885	1.45282	1.3835	1.3925	1.54287	1.48204	1.47247
340	Salicylamide	3.75	level1	136.04	154.3	NEG	0.31589	0.342004	0.286118	0.314671	0.325517	0.318853	0.360946	0.335105	0.35421	0.352729	0.380023	0.362321	0.389102	0.36496	0.372119	0.375394
341	3-Cresol	3.75	level1	107.05	149.1	NEG	0.0678676	0.0501491	0.0510146	0.0563438	0.0808039	0.202438	0.186141	0.156461	0.125417	0.167824	0.0848439	0.126028	0.0762267	0.166758	0.0577088	0.100231
342	3-Isopropylmalic acid	3.75	level1	175.061	79.3	NEG	2.52139	2.47601	1.54691	2.18144	2.32183	4.05716	2.67753	3.01884	2.29244	3.32554	4.38722	3.33506	3.36372	3.47673	1.46079	2.76708
343	Methylimidazoleacetic acid	3.75	level1	123.055	39.5	POS	0.311719	0.489662	0.285106	0.362162	0.347714	0.389268	0.54057	0.42585	0.44186	0.296905	0.503665	0.414143	0.376534	0.404161	0.438504	0.4064
344	7-Methylxanthine	3.75	level1	165.04	23.3	NEG	25.6755	35.412	28.1813	29.7563	27.9306	25.3267	31.1194	28.1256	27.4787	24.6865	29.2877	27.151	28.7726	27.5312	27.8527	28.0521
345	LPC(13:0)	3.74	level1	452.277	291.3	NEG	0.160176	0.182383	0.294419	0.212326	0.247287	0.30723	0.305654	0.286724	0.251799	0.247643	0.284117	0.261186	0.25736	0.283711	0.220391	0.25382
346	Methyl vanillate	3.74	level1	181.05	169.7	NEG	0.168134	0.189073	0.144275	0.167161	0.17088	0.165349	0.198115	0.178115	0.175945	0.16507	0.185767	0.175594	0.212683	0.188433	0.198966	0.200027
347	Methyl isovanillate	3.74	level1	181.05	169.7	NEG	0.168134	0.189073	0.144275	0.167161	0.17088	0.165349	0.198115	0.178115	0.175945	0.16507	0.185767	0.175594	0.212683	0.188433	0.198966	0.200027
348	Allopurinol	3.74	level1	135.03	23.3	NEG	12.492	14.1878	13.0285	13.2361	13.5196	12.701	15.2919	13.8375	15.4682	14.1956	15.7842	15.1493	14.5797	14.237	14.2471	14.3546
349	2',6'-Dihydroxyacetophenone	3.74	level1	151.04	196.4	NEG	0.109271	0.116449	0.111925	0.112548	0.11027	0.101515	0.113519	0.108434	0.106813	0.0995488	0.10993	0.105431	0.119716	0.10241	0.11469	0.112272
350	2-Ethyl-2-hydroxybutyric acid	3.74	level1	131.071	151.9	NEG	1.55874	1.08997	1.35616	1.33495	0.622709	1.22199	1.80922	1.21797	0.656744	1.44371	1.68041	1.26029	1.58508	1.53886	1.56729	1.56374
351	Purine	3.74	level1	119.035	23.9	NEG	2.47667	2.72662	2.61335	2.60555	2.7122	2.60474	2.95395	2.75696	2.6925	2.64408	2.97556	2.77071	2.61813	2.71118	2.72407	2.68446
352	Isobutyrylglycine	3.74	level1	144.066	24	NEG	2.10547	1.79973	2.14063	2.01528	2.43803	2.05994	2.49072	2.32957	2.1682	2.57905	2.90033	2.54919	2.34894	2.19843	1.81087	2.11941
353	Norethindrone	3.74	level1	299.2	217.5	POS	0.237041	0.238274	0.177311	0.217542	0.235123	0.225176	0.25511	0.238469	0.263969	0.258428	0.273448	0.265282	0.248406	0.256225	0.220742	0.241791
354	Altretamine	3.74	level1	211.169	206.9	POS	0.376823	0.369639	0.287585	0.344682	0.373353	0.344263	0.399538	0.372385	0.406004	0.398574	0.398502	0.401027	0.394094	0.43457	0.38463	0.404431
355	3-(2,5-Dimethoxyphenyl)propionic acid	3.74	level1	209.082	178.3	NEG	0.132592	0.12601	0.112686	0.123763	0.144475	0.155264	0.176975	0.158905	0.165454	0.14433	0.168796	0.159527	0.147931	0.167856	0.146583	0.154123
356	Riboflavin	3.74	level1	377.146	175.6	POS	0.0815895	0.10753	0.0827177	0.0906124	0.103606	0.106533	0.111406	0.107182	0.11966	0.0969978	0.0942611	0.103639	0.116695	0.114723	0.102152	0.11119
357	Desaminotyrosine	3.74	level1	165.056	175.6	NEG	0.425049	0.400499	0.417662	0.414403	0.347212	0.41511	0.423163	0.395162	0.386205	0.383297	0.35535	0.374951	0.422225	0.379548	0.406178	0.40265
358	Ethyl 3-hydroxybenzoate	3.74	level1	165.056	175.6	NEG	0.425049	0.400499	0.417662	0.414403	0.347212	0.41511	0.423163	0.395162	0.386205	0.383297	0.35535	0.374951	0.422225	0.379548	0.406178	0.40265
359	Homogentisic acid	3.74	level1	167.035	43.4	NEG	0.802307	1.31919	0.77183	0.964443	0.774349	0.729489	0.925346	0.809728	0.693512	0.565612	0.867662	0.708929	0.925987	0.806891	0.910969	0.881282
360	3-Amino-4-hydroxybenzoic acid	3.73	level1	152.035	61.8	NEG	0.15204	0.238349	0.166154	0.185514	0.303871	0.32768	0.176097	0.269216	0.318664	0.20042	0.329872	0.282986	0.306809	0.195461	0.263864	0.255378
361	Diabeton	3.73	level1	152.035	61.8	NEG	0.15204	0.238349	0.166154	0.185514	0.303871	0.32768	0.176097	0.269216	0.318664	0.20042	0.329872	0.282986	0.306809	0.195461	0.263864	0.255378
362	2-Hydroxy-4-methoxybenzaldehyde	3.73	level1	151.04	196.4	NEG	0.109271	0.116449	0.111925	0.112548	0.11027	0.101515	0.113519	0.108434	0.106813	0.0995488	0.10993	0.105431	0.119716	0.10241	0.11469	0.112272
363	5-Hydroxyhexanoic acid	3.73	level1	131.071	151.9	NEG	1.55874	1.08997	1.35616	1.33495	0.622709	1.22199	1.80922	1.21797	0.656744	1.44371	1.68041	1.26029	1.58508	1.53886	1.56729	1.56374
364	8-Hydroxycarbostyril	3.73	level1	160.04	192.3	NEG	0.0992632	0.0704712	0.0693259	0.0796867	0.0878709	0.112275	0.103212	0.101119	0.0907988	0.110939	0.0881296	0.0966224	0.0840316	0.0721258	0.0730666	0.076408
365	Ethyl 4-hydroxybenzoate	3.73	level1	165.056	175.6	NEG	0.425049	0.400499	0.417662	0.414403	0.347212	0.41511	0.423163	0.395162	0.386205	0.383297	0.35535	0.374951	0.422225	0.379548	0.406178	0.40265
366	Phytanic acid	3.73	level1	311.295	349	NEG	4.08545	3.2194	3.13202	3.47896	2.89682	3.90722	4.57525	3.7931	3.15904	2.907	3.00506	3.0237	3.20311	3.03961	3.36681	3.20318
367	2-Hydroxy-6-methoxybenzoic acid	3.73	level1	167.035	157.7	NEG	3.56592	3.69088	3.27569	3.51083	3.35433	3.1081	3.80566	3.42269	3.452	3.69683	3.85495	3.66793	3.67495	3.48695	3.4783	3.54673
368	Pimelic acid	3.73	level1	159.066	156.8	NEG	0.18811	0.149622	0.137404	0.158379	0.188208	0.193096	0.218326	0.199877	0.178591	0.194579	0.194244	0.189138	0.166289	0.181203	0.17733	0.174941
369	Phe-Pro	3.73	level1	263.139	154.2	POS	0.109444	0.127591	0.109632	0.115556	0.131486	0.214986	0.232006	0.192826	0.234659	0.151131	0.153026	0.179606	0.21567	0.167111	0.235826	0.206202
370	Pyrraline	3.73	level1	255.133	68.3	POS	0.197043	0.211331	0.157371	0.188581	0.38258	0.379342	0.249393	0.337105	0.285851	0.513389	0.518273	0.439171	0.267025	0.326523	0.385033	0.326194
371	3,4-Dihydroxyphenylalanine (DOPA)	3.73	level1	180.065	38.8	POS	0.161556	0.222484	0.158199	0.180747	0.241042	0.338586	0.336159	0.305263	0.4357	0.409487	0.430541	0.425243	0.35616	0.324015	0.335972	0.338716
372	3-Hydroxyanthranilic acid	3.72	level1	152.035	61.8	NEG	0.15204	0.238349	0.166154	0.185514	0.303871	0.32768	0.176097	0.269216	0.318664	0.20042	0.329872	0.282986	0.306809	0.195461	0.263864	0.255378
373	5,7-Dihydroxycoumarin	3.72	level1	177.019	158.3	NEG	3.12597	3.3169	2.53452	2.99246	2.93268	2.58147	3.14701	2.88706	3.33756	2.78189	3.13133	3.08359	3.09823	3.29388	3.13212	3.17475
374	Normetanephrine	3.72	level1	166.086	39.5	POS	7.11614	6.47175	5.86222	6.48337	7.08977	6.56873	6.9582	6.87223	6.877	8.13425	7.49037	7.50054	6.8659	8.05683	6.49932	7.14068
375	Apocholic acid	3.72	level1	389.269	318.8	NEG	0.0325009	0.0316984	0.00385703	0.0226854	0.0044003	0.0114896	0.0310159	0.0156353	0.0352595	0.0260439	0.0228071	0.0280368	0.0271137	0.0250418	0.0259924	0.0260493
376	21-Hydroxypregnenolone	3.72	level1	331.227	293.6	NEG	0.054282	0.0104455	0.00272271	0.0224834	0.030532	0.0458797	0.0267843	0.0343987	0.0345723	0.0320563	0.0288504	0.0318263	0.0277769	0.028012	0.0280636	0.0279508
377	Tyrphostin 23	3.72	level1	185.038	200.3	NEG	0.294272	0.246089	0.159335	0.233232	0.188238	0.246926	0.294913	0.243359	0.197366	0.176012	0.279409	0.217596	0.276125	0.305305	0.223417	0.268282
378	5'-Methylthioadenosine	3.72	level1	298.096	153.8	POS	0.12315	0.124862	0.103512	0.117175	0.181079	0.215112	0.154644	0.183612	0.1365	0.128911	0.143446	0.136285	0.130465	0.182331	0.152692	0.155163
379	Succinyladenosine	3.72	level1	382.1	71.6	NEG	0.213942	0.308006	0.231499	0.251149	0.260274	0.430249	0.269538	0.32002	0.390464	0.473311	0.266187	0.376654	0.235898	0.273121	0.373086	0.294035
380	Pantothenic acid	3.72	level1	218.103	46.4	NEG	0.869201	0.940993	0.910583	0.906926	1.85424	0.996162	1.04171	1.29737	1.63169	0.854506	0.939051	1.14175	1.75761	0.83249	0.920139	1.17008
381	beta-Estradiol	3.72	level1	271.17	281.8	NEG	0.0788955	0.0787256	0.0602517	0.0726243	0.0886356	0.0709982	0.0846255	0.0814198	0.0751221	0.0803074	0.0829085	0.079446	0.0695424	0.0907316	0.0798953	0.0800564
382	Flopropione	3.71	level1	181.05	169.7	NEG	0.168134	0.189073	0.144275	0.167161	0.17088	0.165349	0.198115	0.178115	0.175945	0.16507	0.185767	0.175594	0.212683	0.188433	0.198966	0.200027
383	alpha-Estradiol	3.71	level1	271.17	281.8	NEG	0.0788955	0.0787256	0.0602517	0.0726243	0.0886356	0.0709982	0.0846255	0.0814198	0.0751221	0.0803074	0.0829085	0.079446	0.0695424	0.0907316	0.0798953	0.0800564
384	(±)-Naringenin	3.71	level1	273.075	179.1	POS	0.0516761	0.0502361	0.0668083	0.0562401	0.0970975	0.070153	0.085281	0.0841772	0.0883419	0.0718826	0.080546	0.0802568	0.0516514	0.0543979	0.0590324	0.0550273
385	Hippuric acid	3.71	level1	178.051	159	NEG	0.399992	0.217585	0.298663	0.305414	0.28537	0.517318	0.579546	0.460745	0.514879	0.485505	0.847907	0.616097	0.36773	0.365177	0.366227	0.366378
386	Nalidixic Acid	3.71	level1	215.081	155.1	POS	0.387448	0.425743	0.373962	0.395718	0.382957	0.44164	0.824222	0.549606	0.808927	0.778824	0.783423	0.790391	0.397043	0.707857	0.362478	0.489126
387	Nonaethylene glycol	3.71	level1	415.253	154.5	POS	0.144169	0.120708	0.144224	0.136367	0.120401	0.137063	0.13776	0.131741	0.133207	0.117044	0.125528	0.12526	0.141871	0.124019	0.132083	0.132658
388	N-Benzyloxycarbonylglycine	3.71	level1	192.065	143.2	POS	0.0863691	0.293849	0.21061	0.196942	0.337564	0.291566	0.348489	0.325873	0.188047	0.173664	0.200278	0.187329	0.117574	0.336548	0.373275	0.275799
389	Hexaethylene glycol	3.71	level1	283.175	139.2	POS	1.61514	1.30716	1.39221	1.43817	1.16769	1.28275	1.15822	1.20289	1.38536	1.12418	1.55425	1.3546	1.39931	1.3914	1.53444	1.44171
390	4-Chlorophenylalanine	3.71	level1	200.047	69.6	POS	1.03152	1.02465	1.00601	1.02073	1.03565	1.00964	1.09879	1.04803	1.09361	1.13018	1.12725	1.11701	1.09463	1.12783	1.05093	1.09113
391	Prolylhydroxyproline	3.71	level1	227.104	58.6	NEG	0.598378	0.423868	0.37547	0.465905	0.427983	0.416832	0.476422	0.440412	0.447527	0.693205	0.571881	0.570871	0.48767	0.624018	0.397249	0.502979
392	7-Methylguanosine	3.71	level1	299.123	50.3	POS	0.410175	0.398132	0.332215	0.380174	0.495054	0.408353	0.5522	0.485202	0.505943	0.593386	0.676664	0.591998	0.52964	0.609818	0.71576	0.618406
393	3-Aminosalicylic acid	3.7	level1	152.035	61.8	NEG	0.15204	0.238349	0.166154	0.185514	0.303871	0.32768	0.176097	0.269216	0.318664	0.20042	0.329872	0.282986	0.306809	0.195461	0.263864	0.255378
394	2-Isopropylmalic acid	3.7	level1	175.061	79.3	NEG	2.52139	2.47601	1.54691	2.18144	2.32183	4.05716	2.67753	3.01884	2.29244	3.32554	4.38722	3.33506	3.36372	3.47673	1.46079	2.76708
395	3-Methyladipic acid	3.7	level1	159.066	156.8	NEG	0.18811	0.149622	0.137404	0.158379	0.188208	0.193096	0.218326	0.199877	0.178591	0.194579	0.194244	0.189138	0.166289	0.181203	0.17733	0.174941
396	Xanthoxylin	3.7	level1	197.08	207.6	POS	0.0957397	0.14353	0.0949245	0.111398	0.127618	0.103351	0.118105	0.116358	0.125172	0.115541	0.122402	0.121038	0.117965	0.115653	0.117624	0.117081
397	3-Succinoylpyridine	3.7	level1	180.065	166.2	POS	0.0727588	0.109555	0.456083	0.212799	0.0623259	0.132191	0.0643416	0.0862861	0.394981	0.0790262	0.0685406	0.180849	0.0664029	0.0678151	0.0562341	0.063484
398	N-Tigloylglycine	3.7	level1	140.07	136.3	POS	0.105297	0.0829864	0.0733627	0.0872154	0.0933751	0.0923784	0.149102	0.111619	0.11572	0.116387	0.123275	0.118461	0.109047	0.103112	0.111995	0.108052
399	Deoxyadenosine	3.7	level1	252.108	49.6	POS	2.97986	3.23125	2.7492	2.98677	2.79077	2.51311	2.89839	2.73409	3.18695	3.46704	1.18993	2.61464	2.69647	1.89566	2.86434	2.48549
400	5'-Deoxyadenosine	3.7	level1	252.108	49.6	POS	2.97986	3.23125	2.7492	2.98677	2.79077	2.51311	2.89839	2.73409	3.18695	3.46704	1.18993	2.61464	2.69647	1.89566	2.86434	2.48549
401	3-Methylcrotonylglycine	3.7	level1	158.081	39.6	POS	0.266285	0.120913	0.103878	0.163692	0.351033	0.32486	0.167929	0.281274	0.157791	0.365108	0.349149	0.290682	0.300154	0.312946	0.296833	0.303311
402	2-Hydroxypyridine	3.7	level1	96.0441	5.1	POS	0.0489409	0.0499737	0.0473495	0.0487547	0.0541237	0.0493144	0.0558796	0.0531059	0.0530377	0.0571064	0.0571189	0.0557543	0.0566286	0.0570689	0.0522213	0.0553063
403	3-IsopropoxybenzoicAcid	3.69	level1	179.071	207.8	NEG	0.0334032	0.980693	0.943648	0.652582	0.068501	0.876775	0.957519	0.634265	0.851251	0.0309517	1.11085	0.66435	0.9868	0.0646606	0.926136	0.659199
404	gamma-CEHC (gamma-Carboxyethyl hydrochroman)	3.69	level1	263.129	201.1	NEG	1.03849	1.03908	0.79716	0.958242	1.01476	0.938278	1.03352	0.995519	0.960057	1.08267	0.912341	0.985023	1.05991	0.99054	0.982205	1.01088
405	1,5-Isoquinolinediol	3.69	level1	160.04	192.3	NEG	0.0992632	0.0704712	0.0693259	0.0796867	0.0878709	0.112275	0.103212	0.101119	0.0907988	0.110939	0.0881296	0.0966224	0.0840316	0.0721258	0.0730666	0.076408
406	Gentisic acid	3.69	level1	153.019	75.6	NEG	0.931601	1.05038	0.489452	0.82381	1.02642	1.10482	1.32867	1.1533	0.945938	1.00657	1.12866	1.02706	1.09795	0.999554	1.03636	1.04462
407	Vanillic acid	3.69	level1	167.035	157.7	NEG	3.56592	3.69088	3.27569	3.51083	3.35433	3.1081	3.80566	3.42269	3.452	3.69683	3.85495	3.66793	3.67495	3.48695	3.4783	3.54673
408	2',4',6'-Trihydroxyacetophenone	3.69	level1	167.035	157.7	NEG	3.56592	3.69088	3.27569	3.51083	3.35433	3.1081	3.80566	3.42269	3.452	3.69683	3.85495	3.66793	3.67495	3.48695	3.4783	3.54673
409	Laurocapram	3.69	level1	282.278	359.4	POS	0.0428354	0.0259081	0.0322832	0.0336756	0.0290026	0.0244586	0.0444744	0.0326452	0.03547	0.0278096	0.0381313	0.0338037	0.0245016	0.0314709	0.0370532	0.0310085
410	Cucurbitacin E	3.69	level1	537.283	213.8	NEG	0.0758681	0.103679	0.066792	0.0821131	0.0793402	0.0800275	0.0890272	0.0827983	0.0852488	0.0768207	0.0927211	0.0849302	0.0742612	0.0699565	0.0716992	0.0719723
411	5-methoxytryptophan	3.69	level1	217.097	145.8	POS	0.62943	0.665166	0.499181	0.597925	0.634696	0.557711	0.640942	0.611116	0.706478	0.670046	0.719313	0.698613	0.663498	0.599853	0.592026	0.618459
412	1-Methyladenosine	3.69	level1	282.119	138.4	POS	0.179084	0.258598	0.191059	0.20958	0.184879	0.171247	0.213983	0.190036	0.192745	0.18872	0.35447	0.245312	0.201209	0.192037	0.212329	0.201858
413	N6-Methyladenosine	3.69	level1	282.119	138.4	POS	0.179084	0.258598	0.191059	0.20958	0.184879	0.171247	0.213983	0.190036	0.192745	0.18872	0.35447	0.245312	0.201209	0.192037	0.212329	0.201858
414	gamma-Glutamylphenylalanine	3.69	level1	277.118	166.1	POS	0.199951	0.121905	0.116057	0.145971	0.127503	0.1196	0.129334	0.125479	0.189491	0.195625	0.150324	0.17848	0.126904	0.15481	0.20825	0.163322
415	3,4-Dihydroxyhydrocinnamic acid	3.68	level1	181.05	169.7	NEG	0.168134	0.189073	0.144275	0.167161	0.17088	0.165349	0.198115	0.178115	0.175945	0.16507	0.185767	0.175594	0.212683	0.188433	0.198966	0.200027
416	2-Phenyllactic acid	3.68	level1	165.056	175.6	NEG	0.425049	0.400499	0.417662	0.414403	0.347212	0.41511	0.423163	0.395162	0.386205	0.383297	0.35535	0.374951	0.422225	0.379548	0.406178	0.40265
417	3,4-Dihydroxyphenylacetic acid	3.68	level1	167.035	43.4	NEG	0.802307	1.31919	0.77183	0.964443	0.774349	0.729489	0.925346	0.809728	0.693512	0.565612	0.867662	0.708929	0.925987	0.806891	0.910969	0.881282
418	NAE(18:1)	3.68	level1	326.305	305.4	POS	0.0183344	0.0260047	0.0194541	0.0212644	0.0245886	0.022945	0.0286298	0.0253878	0.0274923	0.0261092	0.0249285	0.0261767	0.0316232	0.0279591	0.0363641	0.0319821
419	LPC(15:0)	3.68	level1	482.331	280.5	POS	0.021888	0.0286	0.026764	0.0257507	0.029368	0.0366515	0.0331689	0.0330628	0.0329758	0.0360346	0.0313427	0.033451	0.0346239	0.0312234	0.0370608	0.0343027
420	Lauramine oxide	3.68	level1	230.247	223.4	POS	0.0552819	0.0428678	0.042329	0.0468262	0.0395102	0.0512767	0.0476016	0.0461295	0.0519054	0.0412856	0.0748401	0.0560104	0.0480758	0.0487877	0.0606649	0.0525094
421	Cassiaside C	3.68	level1	595.167	156.4	NEG	0.0381269	0.0404763	0.0539436	0.0441823	0.0566596	0.056844	0.0546354	0.0560463	0.043526	0.0380179	0.0408316	0.0407918	0.0413561	0.0412934	0.0412276	0.0412924
422	Rubrofusarin gentiobioside	3.68	level1	595.167	156.4	NEG	0.0381269	0.0404763	0.0539436	0.0441823	0.0566596	0.056844	0.0546354	0.0560463	0.043526	0.0380179	0.0408316	0.0407918	0.0413561	0.0412934	0.0412276	0.0412924
423	BIIB021	3.68	level1	299.081	143.7	NEG	0.311011	0.290126	0.225027	0.275388	0.325199	0.32991	0.368026	0.341045	0.317526	0.331082	0.432707	0.360438	0.349394	0.408437	0.402905	0.386912
424	3-Methylxanthine	3.67	level1	165.04	23.3	NEG	25.6755	35.412	28.1813	29.7563	27.9306	25.3267	31.1194	28.1256	27.4787	24.6865	29.2877	27.151	28.7726	27.5312	27.8527	28.0521
425	5-Methoxysalicylic acid	3.67	level1	167.035	157.7	NEG	3.56592	3.69088	3.27569	3.51083	3.35433	3.1081	3.80566	3.42269	3.452	3.69683	3.85495	3.66793	3.67495	3.48695	3.4783	3.54673
426	Cer(d18:1/4:0)	3.67	level1	368.316	320.9	NEG	0.0787188	0.0639439	0.0628395	0.0685007	0.0649407	0.0716601	0.0780669	0.0715559	0.0924353	0.0920636	0.0786374	0.0877121	0.0682531	0.0743496	0.052176	0.0649262
427	Conivaptan (hydrochloride)	3.67	level1	497.205	217.4	NEG	0.0898597	0.109518	0.0886193	0.095999	0.122783	0.107116	0.14432	0.12474	0.132316	0.167861	0.133326	0.144501	0.111183	0.108532	0.0958444	0.105187
428	Moclobemide	3.67	level1	267.087	164.3	NEG	0.3087	0.171218	0.152576	0.210831	0.248378	0.222541	0.218347	0.229755	0.201457	0.265835	0.208816	0.225369	0.226508	0.193604	0.169102	0.196405
429	Go 6983	3.67	level1	441.191	153.7	NEG	0.126109	0.130466	0.13274	0.129772	0.139095	0.13469	0.137702	0.137162	0.123515	0.118269	0.130648	0.124144	0.132701	0.134102	0.130099	0.132301
430	3,7-Dimethyluric acid	3.66	level1	195.051	23.3	NEG	15.1818	16.12	18.678	16.6599	14.3174	13.255	16.1523	14.5749	16.0738	15.5983	15.1221	15.5981	14.7521	15.331	14.5415	14.8749
431	Apigenin	3.66	level1	269.045	185.1	NEG	0.129439	0.208566	0.108551	0.148852	0.129287	0.115857	0.132488	0.125877	0.112577	0.11686	0.126907	0.118782	0.219549	0.205512	0.128531	0.184531
432	5-Aminosalicylic Acid	3.65	level1	152.035	61.8	NEG	0.15204	0.238349	0.166154	0.185514	0.303871	0.32768	0.176097	0.269216	0.318664	0.20042	0.329872	0.282986	0.306809	0.195461	0.263864	0.255378
433	Neantine	3.65	level1	205.085	272.2	POS	0.0181117	0.0217744	0.0182962	0.0193941	0.0183025	0.0196235	0.0189949	0.0189736	0.0206636	0.0230997	0.0208334	0.0215322	0.0217236	0.0200857	0.0208685	0.0208926
434	4-Ethoxybenzoic acid	3.64	level1	165.056	175.6	NEG	0.425049	0.400499	0.417662	0.414403	0.347212	0.41511	0.423163	0.395162	0.386205	0.383297	0.35535	0.374951	0.422225	0.379548	0.406178	0.40265
435	Pomolic acid	3.64	level1	453.337	305.4	NEG	0.024705	0.0125932	0.0307009	0.0226664	0.0193782	0.0241262	0.032304	0.0252695	0.0235379	0.034019	0.0320566	0.0298712	0.0250395	0.0264043	0.018252	0.0232319
436	18α-Glycyrrhetinic acid	3.64	level1	471.344	242.7	POS	0.0126694	0.0122924	0.0151818	0.0133812	0.0129931	0.0125798	0.0135004	0.0130244	0.0144527	0.0164014	0.0190836	0.0166459	0.0166889	0.0147285	0.0134744	0.0149639
437	Iraldeine	3.64	level1	193.158	206.9	POS	0.141307	0.128233	0.10784	0.125793	0.13923	0.12975	0.148669	0.139216	0.155367	0.141011	0.148451	0.148276	0.150607	0.15082	0.133382	0.144937
438	Dasabuvir	3.64	level1	492.162	202.2	NEG	0.113469	0.0994725	0.0727547	0.0952322	0.126603	0.139873	0.129465	0.13198	0.10756	0.118405	0.134133	0.120033	0.129263	0.136862	0.127967	0.131364
439	β-Damascone	3.64	level1	193.158	173.1	POS	0.108339	0.00761833	0.106358	0.074105	0.123735	0.12407	0.131821	0.126542	0.115882	0.13364	0.140055	0.129859	0.127987	0.139007	0.124528	0.130508
440	Rosarin	3.64	level1	409.15	152.3	NEG	0.0465656	0.0495317	0.0435784	0.0465586	0.0438606	0.253334	0.0468212	0.114672	0.0409082	0.0307461	0.0380865	0.0365803	0.0402409	0.0488469	0.0423686	0.0438188
441	DZ2002	3.64	level1	250.093	23.3	NEG	1.90275	2.06401	2.06709	2.01128	2.26442	2.0756	2.26035	2.20012	2.60906	2.47084	2.68462	2.58817	2.3284	2.3716	2.28215	2.32738
442	Rosavin	3.63	level1	409.15	152.3	NEG	0.0465656	0.0495317	0.0435784	0.0465586	0.0438606	0.253334	0.0468212	0.114672	0.0409082	0.0307461	0.0380865	0.0365803	0.0402409	0.0488469	0.0423686	0.0438188
443	Eplerenone	3.63	level1	415.21	249.3	POS	0.418369	0.360476	0.620669	0.466505	0.272884	1.40444	0.289036	0.655454	0.382991	0.50423	0.541695	0.476305	0.684399	0.676558	0.479213	0.61339
444	Ginkgolide J	3.63	level1	423.132	228.7	NEG	0.052485	0.0530293	0.0503923	0.0519689	0.0438293	0.0701765	0.067949	0.0606516	0.0647124	0.0454736	0.064533	0.0582397	0.0522879	0.0578504	0.053863	0.0546671
445	N-(3-Methylbut-2-EN-1-YL)-9H-purin-6-amine	3.63	level1	202.108	171.7	NEG	0.72773	0.553022	0.66474	0.648497	0.918021	2.64141	0.964425	1.50795	1.4537	0.850312	1.03287	1.11229	0.818485	0.736557	0.610217	0.721753
446	3-Methyloxindole	3.63	level1	130.065	167.8	POS	0.0407208	0.0345964	0.0361062	0.0371411	0.0419375	0.0446429	0.0489388	0.045173	0.037645	0.0494911	0.0259367	0.0376909	0.0942672	0.0479825	0.0285295	0.0569264
447	Gallein	3.63	level1	365.063	142.5	POS	0.114909	0.1419	0.110607	0.122472	0.134356	0.109176	0.129014	0.124182	0.105763	0.104489	0.115936	0.10873	0.119691	0.116081	0.127921	0.121231
448	Blinin	3.62	level1	373.199	268.4	NEG	0.0234647	0.0245158	0.0216508	0.0232104	0.0217279	0.0278189	0.0261201	0.0252223	0.0297894	0.0315513	0.0254384	0.0289263	0.0245537	0.0206427	0.028246	0.0244808
449	1,7-Dimethyluric acid	3.62	level1	195.051	139.7	NEG	0.435278	0.83197	0.49831	0.588519	0.434665	0.4492	0.468579	0.450814	0.433851	0.758582	0.447205	0.546546	0.855614	0.447797	0.41294	0.572117
450	1,3-Dimethyluric acid	3.62	level1	195.051	139.7	NEG	0.435278	0.83197	0.49831	0.588519	0.434665	0.4492	0.468579	0.450814	0.433851	0.758582	0.447205	0.546546	0.855614	0.447797	0.41294	0.572117
451	Myristoylcarnitine	3.61	level1	372.31	299.5	POS	0.0177338	0.0283812	0.0197978	0.0219709	0.0223385	0.0394758	0.0278352	0.0298832	0.0245723	0.0275206	0.0264479	0.0261803	0.0347629	0.0283959	0.0254432	0.029534
452	1-Methylxanthine	3.6	level1	165.04	23.3	NEG	25.6755	35.412	28.1813	29.7563	27.9306	25.3267	31.1194	28.1256	27.4787	24.6865	29.2877	27.151	28.7726	27.5312	27.8527	28.0521
453	Dodecyl gallate	3.6	level1	337.205	336.9	NEG	0.219046	0.178586	0.161393	0.186342	0.140623	0.163648	0.143283	0.149185	0.205932	0.133101	0.257438	0.198824	0.158407	0.164629	0.280741	0.201259
454	FGIN 1-27	3.58	level1	417.275	252.6	NEG	0.052131	0.0355494	0.0307246	0.0394683	0.04138	0.0685753	0.0770971	0.0623508	0.0376125	0.0348458	0.0432774	0.0385786	0.03726	0.0423107	0.0496571	0.0430759
455	Bisindolylmaleimide I	3.55	level1	411.187	155.1	NEG	0.223165	0.207441	0.235674	0.222093	0.223671	0.277807	0.297088	0.266189	0.214954	0.218836	0.248971	0.227587	0.289102	0.264358	0.190509	0.24799
456	Hydroxychloroquine	3.54	level1	334.166	202.6	NEG	0.119881	0.0809847	0.094624	0.0984966	0.0860415	0.0795672	0.0878166	0.0844751	0.0726016	0.129372	0.0968047	0.0995927	0.0936349	0.085303	0.074014	0.0843173
457	Flavin mononucleotide (FMN)	3.54	level1	437.091	198.2	NEG	0.783352	0.715677	0.628062	0.70903	0.645679	0.759528	0.787091	0.730766	0.739597	0.76755	0.726636	0.744594	0.651681	0.670971	0.662443	0.661698
458	Guanfu base A	3.54	level1	430.228	155.8	POS	0.409161	0.388889	0.412943	0.403664	0.412476	0.449069	0.497155	0.4529	0.395354	0.437838	0.421177	0.418123	0.503729	0.48092	0.338635	0.441094
459	Hoechst 33258 (trihydrochloride)	3.52	level1	423.188	141.7	NEG	0.129249	0.127963	0.119495	0.125569	0.15358	0.162966	0.166996	0.161181	0.1271	0.129526	0.158507	0.138378	0.147927	0.145365	0.152869	0.14872
460	Vinpocetine	3.51	level1	351.202	151.9	POS	0.069436	0.0597337	0.0595472	0.0629056	0.0750883	0.0689348	0.0781969	0.0740733	0.0814503	0.0713126	0.0792208	0.0773279	0.0703609	0.0810533	0.0699829	0.073799
461	Folic acid	3.47	level1	440.139	174.2	NEG	0.234626	0.156022	0.145471	0.178706	0.199606	0.198231	0.235678	0.211172	0.21544	0.182068	0.272475	0.223328	0.275523	0.2959	0.200405	0.257276
462	Bendamustine	3.47	level1	338.088	164.3	NEG	1.66536	1.43344	1.09086	1.39655	2.01775	1.42257	1.75186	1.73073	1.65625	1.76849	1.93909	1.78794	1.58536	1.84505	1.61008	1.68016
463	Rotundine	3.42	level1	356.191	141.8	POS	0.151228	0.148866	0.146058	0.148717	0.135784	0.15533	0.161054	0.150723	0.11016	0.128056	0.151366	0.129861	0.137704	0.147019	0.125935	0.136886
464	4-Amino-2-(5-chloro-1,3-benzoxazol-2-yl)phenol	2.75	level2	259.028	183.6	NEG	1.31021	1.44092	0.992279	1.2478	1.19778	1.23346	1.58362	1.33828	1.42594	1.33301	1.51998	1.42631	1.3853	1.46563	1.46134	1.43743
465	5-(4-Hydroxybenzylidene)-1,3-dimethyl-2,4,6(1H,3H,5H)-pyrimidinetrione	2.75	level2	259.072	155	NEG	0.600217	1.46687	1.26094	1.10934	1.54178	1.69051	0.727886	1.32006	1.62581	1.78579	1.70468	1.70543	1.59557	1.47777	1.37709	1.48348
466	(2E)-2-(Propan-2-yl)but-2-enedioic acid	2.75	level2	157.051	150	NEG	0.113339	0.0982472	0.0886193	0.100069	0.112102	0.112655	0.121858	0.115539	0.100581	0.118177	0.122147	0.113635	0.113316	0.113154	0.112076	0.112849
467	Dinoseb	2.75	level2	239.067	38.1	NEG	1.43213	1.72756	1.35244	1.50404	2.15326	1.96248	2.47592	2.19722	3.28783	3.13343	4.05681	3.49269	2.58318	2.77987	2.20338	2.52214
468	Octyl gallate	2.75	level2	281.139	174.9	NEG	0.324302	0.294374	0.24112	0.286599	0.333738	0.700941	0.349056	0.461245	0.312736	0.300217	0.307724	0.306892	0.294714	0.301669	0.27393	0.290104
469	Pinolenic acid	2.74	level2	277.217	359.7	NEG	1.44505	1.55686	1.09321	1.36504	1.68582	1.65756	1.91924	1.75421	1.41076	1.62863	1.79718	1.61219	1.66828	1.73857	1.41087	1.6059
470	cis-7-Hexadecenoic acid	2.74	level2	253.217	359.7	NEG	0.138202	0.109714	0.0848181	0.110911	0.107692	0.130905	0.166326	0.134974	0.116578	0.103414	0.134627	0.118206	0.0983372	0.105713	0.0929564	0.0990023
471	Chromomoric acid B	2.74	level2	291.196	359.7	NEG	0.0309584	0.0362282	0.0228519	0.0300128	0.0345844	0.0549464	0.0406651	0.0433986	0.0263724	0.0398071	0.0403514	0.0355103	0.0391657	0.0324295	0.0343945	0.0353299
472	12(13)-Epoxy-9Z-octadecenoic acid	2.74	level2	295.228	359.7	NEG	0.0272003	0.0293936	0.0204189	0.0256709	0.0296513	0.0258115	0.0337529	0.0297386	0.0284285	0.029648	0.0288522	0.0289762	0.0292731	0.0278106	0.0278416	0.0283084
473	Dodecylbenzenesulfonic acid	2.74	level2	325.184	353.2	NEG	1.23579	0.948775	0.908958	1.03117	0.916525	1.17323	1.01775	1.03583	1.11566	0.958979	1.18019	1.08494	1.30958	1.16371	1.34884	1.27405
474	Cuscohygrine	2.74	level2	225.196	319.2	POS	1.19594	1.15854	1.0426	1.13236	1.14541	0.0178786	1.29243	0.818573	1.30688	1.271	1.18805	1.25531	1.3062	1.2931	1.27118	1.29016
475	1-Hydroxy-N-(3-nitrophenyl)-2-naphthamide	2.74	level2	307.072	300.8	NEG	0.114192	0.124859	0.117159	0.118737	0.146688	1.40265	0.164105	0.571148	0.145781	0.199521	0.185131	0.176811	0.150885	0.165854	0.151429	0.156056
476	5-[(1S,2R,4aR)-5-(Hydroxymethyl)-1,2,4a-trimethyl-2,3,4,7,8,8a-hexahydronaphthalen-1-yl]-3-methylpentanoic acid	2.74	level2	321.243	289.9	NEG	0.0775529	0.0797146	0.0954356	0.0842344	0.137814	0.0866774	0.15531	0.1266	0.0879932	0.0784521	0.129505	0.09865	0.0844235	0.0799523	0.0761762	0.080184
477	Embelin	2.74	level2	293.176	250	NEG	0.0940566	0.0826979	0.103771	0.0935085	0.072123	0.0848986	0.0854894	0.080837	0.0846183	0.0822851	0.0847249	0.0838761	0.08693	0.0906988	0.0837592	0.0871293
478	Trifluoroacetic acid	2.74	level2	112.986	233.5	NEG	0.353192	0.344704	0.334554	0.34415	0.38618	0.308645	0.345961	0.346929	0.299107	0.325544	0.396156	0.340269	0.36054	0.37497	0.363836	0.366448
479	Salsolinol	2.74	level2	178.087	223.1	NEG	0.0413599	0.0551934	0.0343985	0.0436506	0.0650572	0.0571291	0.0776288	0.066605	0.100694	0.095658	0.11574	0.104031	0.0860705	0.0799301	0.0708768	0.0789591
480	4-(3-Formyl-2,5-dimethyl-1H-pyrrol-1-yl)benzoic acid	2.74	level2	242.082	215.4	NEG	0.247377	0.268665	0.171358	0.229134	0.398766	0.380084	0.355112	0.377987	0.548219	0.476671	0.49065	0.50518	0.374055	0.412424	0.332393	0.372957
481	Benzeneacetic acid, 5-[2-[4-(ethoxycarbonyl)phenyl]diazenyl]-2-hydroxy-	2.74	level2	327.099	203.6	NEG	0.100615	0.102207	0.0809149	0.094579	0.112101	0.101663	0.108397	0.107387	0.127827	0.164106	0.123066	0.138333	0.113072	0.102913	0.0977681	0.104584
482	2-((1S,3aR,4S,6S,7R,8aR)-1-Hydroxy-4,8a-dimethyloctahydro-1H-3a,6-epoxyazulen-7-yl)prop-2-enoic acid	2.74	level2	265.144	200.7	NEG	0.192455	0.19746	0.161693	0.183869	0.21787	0.202805	0.220987	0.213887	0.217725	0.221438	0.193132	0.210765	0.206411	0.339255	0.207804	0.251157
483	1-(3,4,5-Trimethoxyphenyl)-1,2,3,4-tetrahydro-6,7-isoquinolinediol	2.74	level2	330.135	197.2	NEG	0.0610732	0.0382713	0.0450284	0.0481243	0.204999	0.185171	0.209758	0.199976	0.412863	0.360337	0.466473	0.413224	0.4359	0.424628	0.358663	0.406397
484	Lucidin-primeveroside	2.74	level2	563.14	185.6	NEG	11.2016	21.4089	10.521	14.3772	11.5933	10.9153	12.445	11.6512	10.5545	10.0085	10.7707	10.4446	12.134	11.966	20.2232	14.7744
485	5-Hexyl-2,4-dihydroxybenzaldehyde	2.74	level2	221.118	175.6	NEG	0.235741	0.240367	0.196379	0.224162	0.275155	0.267994	0.280123	0.274424	0.250083	0.242884	0.232146	0.241704	0.23796	0.236007	0.222061	0.232009
486	7-Hydroxy-4-methylcoumarin-3-acetic acid	2.74	level2	233.045	175.3	NEG	0.325619	0.446245	0.268118	0.346661	0.326729	0.265877	0.358474	0.317027	0.299685	0.248433	0.336662	0.294927	0.434676	0.33761	0.426243	0.39951
487	8-Oxononanoic acid	2.74	level2	171.103	174.3	NEG	0.52765	0.60432	0.508967	0.546979	0.583223	0.556093	0.620995	0.586771	0.553808	0.523483	0.534169	0.537154	0.569665	0.893429	0.549185	0.670759
488	((2R,3R,4S)-6-Hydroxy-4-(4-hydroxy-3-methoxyphenyl)-3-(hydroxymethyl)-7-methoxy-1,2,3,4-tetrahydronaphthalen-2-yl)methyl .beta.-D-glucopyranoside	2.74	level2	521.203	172.2	NEG	4.01246	2.77758	3.52013	3.43672	2.26187	3.66785	2.64135	2.85702	2.77753	2.82714	2.77522	2.7933	3.45522	2.59037	2.64425	2.89662
489	6-Nitro-2,3,4,9-tetrahydro-1H-carbazole	2.74	level2	215.083	145.7	NEG	1.44635	1.37816	1.19037	1.3383	1.42985	1.31971	1.55259	1.43405	1.47041	1.44109	1.7429	1.55147	1.43431	1.36814	1.27833	1.36026
490	cis-Melilotoside	2.74	level2	325.093	143.1	NEG	34.37	41.152	34.4483	36.6568	37.279	34.942	42.8913	38.3708	34.552	34.2385	39.8531	36.2145	39.0285	38.142	38.9962	38.7222
491	3-[(2-Chloro-3-pyridinyl)amino]-2-cyclohexen-1-one	2.74	level2	223.063	116.5	POS	2.02791	2.0654	1.96954	2.02095	2.11164	1.42303	2.2181	1.91759	1.30276	2.23921	1.20948	1.58382	1.3207	2.23698	0.596259	1.38465
492	1,7-Dihydroxyxanthone	2.74	level2	227.035	5.4	NEG	0.0359237	0.0416208	0.0394222	0.0389889	0.0455158	0.039831	0.0460505	0.0437991	0.0407012	0.0376713	0.0418376	0.04007	0.0419584	0.0427323	0.0385692	0.0410866
493	Methyl 8-hydroxy-3-methyl-9-oxoxanthene-1-carboxylate	2.74	level2	283.061	5.4	NEG	0.0291314	0.0321358	0.0376814	0.0329829	0.0340104	0.0394563	6.26397e-05	0.0245098	0.0312558	0.0334676	0.0325021	0.0324085	0.035974	0.0297931	0.0323328	0.0327
494	Dehydroabietic_acid	2.74	level2	299.202	292.6	NEG	0.0242679	0.0277944	0.0448864	0.0323162	0.02074	0.0259734	0.0493737	0.032029	0.0234226	0.0227388	0.0293237	0.0251617	0.0274902	0.0328665	0.0243222	0.0282263
495	Lincomycin	2.74	level2	405.207	273.5	NEG	0.0509251	0.0960579	0.0350956	0.0606929	0.0548678	0.0413832	0.0505309	0.0489273	0.0528598	0.0434236	0.049211	0.0484982	0.0439343	0.0581152	0.0450881	0.0490459
496	(10E,15Z)-9,12,13-trihydroxyoctadeca-10,15-dienoic acid	2.74	level2	351.214	228.8	POS	0.0506333	0.0556981	0.0426479	0.0496598	0.0244807	0.0854468	0.0927339	0.0675538	0.0738165	0.0533207	0.0447593	0.0572988	0.0550837	0.0367488	0.0870112	0.0596146
497	Steviobioside	2.74	level2	641.317	224.1	NEG	0.22423	0.251933	0.226085	0.234083	0.262207	0.241773	0.275657	0.259879	0.270327	0.245242	0.271396	0.262322	0.249968	0.255042	0.25591	0.25364
498	2,3-Dinor-11b-PGF2a	2.74	level2	325.202	217.4	NEG	0.249944	0.237687	0.377462	0.288364	0.285003	0.267597	0.303017	0.285206	0.302775	0.244375	0.279907	0.275686	0.29497	0.264009	0.255673	0.271551
499	2-Naphthalenesulfonic acid	2.74	level2	207.012	201	NEG	0.138145	0.0782931	0.0940198	0.103486	0.0782961	0.0977896	0.100264	0.0921165	0.0866262	0.0767322	0.0851854	0.0828479	0.115888	0.105004	0.13454	0.118477
500	Sophoricoside	2.74	level2	431.098	198.2	NEG	2.67246	2.70677	2.80608	2.72844	2.27729	1.31006	2.10703	1.89813	1.33816	1.94694	2.03644	1.77384	2.48422	2.34351	1.77121	2.19965
501	3,5-dihydroxydecanoic acid	2.74	level2	203.129	187.4	NEG	0.307777	0.294064	0.23615	0.27933	0.316371	0.327794	0.341877	0.328681	0.325765	0.328722	0.328913	0.3278	0.291098	0.345029	0.303305	0.313144
502	(E)-N-[2-hydroxy-2-(4-hydroxyphenyl)ethyl]-3-(4-hydroxy-3-methoxyphenyl)prop-2-enamide	2.74	level2	328.119	186.8	NEG	0.164088	0.139854	0.221501	0.175148	0.150354	0.131057	0.229147	0.170186	0.188593	0.174084	0.149178	0.170618	0.172159	0.182902	0.178332	0.177798
503	Neohesperidin_dihydrochalcone	2.74	level2	611.198	168.4	NEG	0.23329	0.272368	0.261506	0.255722	0.222754	0.219391	0.232938	0.225027	0.234219	0.193584	0.224537	0.217446	0.247274	0.259948	0.244582	0.250601
504	2-(3,4-dihydroxyphenyl)-3-[(2S,3R,4S,5S,6R)-4,5-dihydroxy-3-[(2R,3R,4R,5R,6S)-3,4,5-trihydroxy-6-methyloxan-2-yl]oxy-6-[[(2R,3R,4R,5R,6S)-3,4,5-trihydroxy-6-methyloxan-2-yl]oxymethyl]oxan-2-yl]oxy-5,7-dihydroxychromen-4-one	2.74	level2	755.204	162.2	NEG	0.0411093	0.0386931	0.0487105	0.0428376	0.0659793	0.040208	0.0605722	0.0555865	0.0320373	0.0407097	0.0191056	0.0306175	0.0349473	0.0437059	0.0338059	0.0374863
505	butalbital	2.74	level2	223.109	130.9	NEG	0.116809	0.1096	0.107407	0.111272	0.149043	0.146895	0.147172	0.147703	0.135861	0.241952	0.129792	0.169202	0.130427	0.126564	0.164364	0.140451
506	Ginkgolide_A	2.74	level2	426.175	77.7	POS	0.059593	0.0742907	0.0769296	0.0702711	0.0692937	0.0706673	0.0661569	0.0687059	0.0508843	0.0603898	0.0604063	0.0572268	0.0979754	0.0710585	0.0834111	0.0841483
507	Isobutyric_acid	2.74	level2	87.0451	43.3	NEG	1.55326	1.63832	1.46294	1.55151	1.66385	0.242063	1.71876	1.20822	0.147355	0.186071	0.185801	0.173076	1.77256	1.72313	0.241596	1.24576
508	Dimethylmalonic_acid	2.74	level2	131.035	23.9	NEG	1.25121	1.47527	1.42408	1.38352	1.41464	1.36954	1.58413	1.4561	1.2859	1.27559	1.54206	1.36785	1.46995	1.32502	1.49349	1.42949
509	7-Chloro-L-tryptophan	2.73	level2	237.044	353.3	NEG	0.0725247	0.110546	0.0902326	0.0911011	0.0963108	0.105031	0.116458	0.105933	0.118866	0.0821638	0.0934499	0.0981601	0.0968008	0.0865269	0.092266	0.0918646
510	1,2-Di-(9Z,12Z,15Z-octadecatrienoyl)-sn-glycero-3-phosphocholine	2.73	level2	778.537	332.1	POS	0.00307016	0.00487826	0.00374126	0.00389656	0.00824215	0.00913419	0.00667245	0.00801627	0.00504992	0.00443431	0.0058541	0.00511278	0.00562419	0.00882743	0.00748234	0.00731132
511	13[(2R,3S)-3-Pentyloxiranyl]-8Z-tridecenoic acid	2.73	level2	323.259	294.7	NEG	0.0217995	0.0138943	0.0151476	0.0169471	0.0165666	0.0126489	0.0132607	0.0141588	0.0151813	0.0142092	0.015164	0.0148515	0.0104561	0.0123339	0.00614574	0.00964527
512	Butylated hydroxytoluene	2.73	level2	219.175	294	NEG	0.0737686	0.0714636	0.0785882	0.0746068	0.0665051	0.0714043	0.0705921	0.0695005	0.0734755	0.0719112	0.0761272	0.073838	0.0742341	0.0719515	0.0731036	0.0730964
513	3-((Ethoxy(hydroxy)phosphoryl)oxy)-2-hydroxypropyl (9Z,12Z)-octadeca-9,12-dienoate	2.73	level2	461.268	292.6	NEG	0.0281945	0.0300453	0.0215271	0.026589	0.0353569	0.032445	0.0405889	0.0361303	0.0381479	0.0379686	0.0397931	0.0386365	0.0328651	0.03415	0.0317773	0.0329308
514	Tetrahydrodicranenone B	2.73	level2	291.196	288.7	NEG	0.743669	1.1022	0.663866	0.83658	0.909916	1.27622	0.824084	1.00341	0.932843	1.03124	1.05477	1.00628	0.754535	0.688854	1.24603	0.896474
515	(5.beta.,8.alpha.,9.beta.,10.alpha.,15.alpha.)-9-Hydroxy-15-(((2Z)-2-methylbut-2-enoyl)oxy)kaur-16-en-18-oic acid	2.73	level2	415.248	285.7	NEG	0.0444595	0.0575646	0.0373887	0.0464709	0.0480811	0.0495098	0.0483143	0.0486351	0.054539	0.0382263	0.0513844	0.0480499	0.0529727	0.0487078	0.0468122	0.0494976
516	6-Oxocativic acid	2.73	level2	319.228	273.5	NEG	0.781143	0.40083	0.31853	0.500168	0.553173	0.654012	0.657354	0.621513	0.643721	0.442848	0.441311	0.509293	0.46547	0.426013	0.311123	0.400869
517	15-Ketolatanoprost (free acid)	2.73	level2	387.217	272.8	NEG	0.0481782	0.0585756	0.0406204	0.0491247	0.0531707	0.0555038	0.0628552	0.0571766	0.0564615	0.046233	0.0630438	0.0552461	0.0682679	0.0469762	0.0554156	0.0568866
518	13,15-Dihydroxy-9-methyl-10-oxabicyclo[10.4.0]hexadeca-1(12),13,15-trien-11-one	2.73	level2	277.144	269.9	NEG	0.023304	0.0238329	0.0204269	0.0225213	0.0257078	0.0218132	0.0263786	0.0246332	0.0214234	0.0263023	0.0259019	0.0245426	0.025258	0.0262101	0.0253793	0.0256158
519	2-Hydroxymyristic acid	2.73	level2	243.196	267.3	NEG	0.0566191	0.0292799	0.0389827	0.0416272	0.0349673	0.0400034	0.0605331	0.045168	0.0683137	0.0648441	0.0578378	0.0636652	0.0685061	0.0446214	0.0363037	0.0498104
520	a-Santal-10-en-12-oic acid	2.73	level2	233.154	265.2	NEG	0.373216	0.363354	0.376817	0.371129	0.374306	0.405917	0.399948	0.39339	0.397561	0.398239	0.404835	0.400212	0.380385	0.386234	0.397822	0.388147
521	Celastrol	2.73	level2	449.27	264.5	NEG	0.0134963	0.034684	0.0208882	0.0230228	0.021447	0.0215212	0.0306204	0.0245295	0.0251905	0.02497	0.0228217	0.0243274	0.0290141	0.022695	0.0225888	0.024766
522	11-Deoxyprostaglandin E2	2.73	level2	335.223	263.4	NEG	0.240415	0.228682	0.152114	0.207071	0.204686	0.262897	0.245839	0.237807	0.245089	0.194557	0.207477	0.215708	0.216168	0.204266	0.184505	0.201646
523	2-Oxiraneoctanoic acid, .eta.-hydroxy-3-octyl-	2.73	level2	313.238	261.3	NEG	0.799024	0.707042	0.625473	0.710513	0.708307	0.765111	0.813274	0.762231	0.769465	0.754075	0.750668	0.75807	0.707314	0.695901	0.820492	0.741236
524	(+)-trans-Chrysanthemic acid	2.73	level2	167.108	249.3	NEG	0.0507987	0.0586932	0.0483391	0.0526104	0.0515246	0.0513705	0.0611386	0.0546779	0.0619051	0.0540898	0.0487167	0.0549039	0.0537318	0.0643688	0.0508392	0.0563133
525	Aspterric acid	2.73	level2	265.144	241	NEG	0.14434	0.132666	0.107677	0.128228	0.112846	0.138021	0.122976	0.124614	0.137257	0.125775	0.151938	0.138323	0.123323	0.128227	0.131425	0.127658
526	8-Acetamido-2-methyl-7-oxononanoic acid	2.73	level2	242.139	240.3	NEG	0.0573058	0.0684827	0.040851	0.0555465	0.0659086	0.0825189	0.0726205	0.0736827	0.0633176	0.0776685	0.0910141	0.0773334	0.0661251	0.0751667	0.0639845	0.0684254
527	5a-Hydroxy-1,7,7-trimethyl-1,2,3,3a,5a,6,7,8-octahydrocyclopenta[c]pentalene-4-carboxylic acid	2.73	level2	249.149	223.2	NEG	0.453456	0.3797	0.306066	0.379741	0.405371	0.37182	0.45776	0.41165	0.4994	0.580232	0.397295	0.492309	0.42879	0.382242	0.396067	0.402366
528	1-Pentanone, 1-(3,4-dihydroxyphenyl)-2-(1-pyrrolidinyl)-	2.73	level2	262.145	221.5	NEG	0.0765047	0.0525901	0.0376963	0.0555971	0.0527922	0.0978074	0.0923134	0.080971	0.0593222	0.0439599	0.0562312	0.0531711	0.0532952	0.0568305	0.0556521	0.0552592
529	3,3-Diethylpyridine-2,4(1H,3H)-dione	2.73	level2	166.087	218.6	NEG	0.0108724	0.0146239	0.00715213	0.0108828	0.0130991	0.0143662	0.022816	0.0167604	0.0299757	0.0304966	0.024141	0.0282045	0.018577	0.0295194	0.0255852	0.0245605
530	Propazine	2.73	level2	230.117	218.2	POS	0.0189429	0.0220088	0.0158612	0.0189376	0.0395562	0.0333129	0.0360872	0.0363188	0.0443283	0.0408415	0.0508376	0.0453358	0.0445941	0.0479516	0.0323547	0.0416334
531	2-Methylbenzoic acid	2.73	level2	135.045	214.8	NEG	0.073222	0.0740388	0.0918024	0.0796877	0.0792638	0.0691247	0.114897	0.087762	0.0957131	0.0742689	0.075617	0.0818663	0.0745351	0.0752247	0.0730443	0.0742681
532	2,3-Dinor-	2.73	level2	341.197	210.4	NEG	0.407658	0.45435	0.352085	0.404697	0.435899	0.429484	0.353237	0.406206	0.530782	0.364989	0.511877	0.469216	0.318962	0.440966	0.441473	0.400467
533	Aleuritic acid	2.73	level2	303.217	208.2	NEG	0.55281	0.677099	0.523383	0.584431	0.646256	0.707462	0.682296	0.678671	0.705649	0.719633	0.803007	0.742763	0.655608	0.697168	0.695527	0.682768
534	(11E,15Z)-9,10,13-Trihydroxyoctadeca-11,15-dienoic acid	2.73	level2	327.217	204.2	NEG	0.126501	0.13281	0.121887	0.127066	0.134452	0.146772	0.16431	0.148511	0.149926	0.116463	0.134498	0.133629	0.139389	0.126475	0.125988	0.130617
535	(2S,3aS,7aS)-Octahydro-1H-indole-2-carboxylic acid	2.73	level2	168.103	202.2	NEG	0.00955746	0.0125457	0.00424382	0.00878232	0.0146818	0.0114308	0.0145505	0.0135543	0.0232928	0.0320981	0.0250354	0.0268088	0.0139191	0.0242938	0.0109391	0.016384
536	10-Hydroxy-2,4b,8-trimethyl-2-(2-((3,4,5-trihydroxy-6-(hydroxymethyl)tetrahydro-2H-pyran-2-yl)oxy)ethyl)dodecahydro-4a,10a-epoxyphenanthrene-8-carboxylic acid	2.73	level2	513.27	200.9	NEG	8.86601	11.3128	9.36572	9.84817	10.0679	9.81774	10.8344	10.24	10.8567	9.49913	11.5803	10.6454	11.429	10.5076	10.2049	10.7138
537	Pro-Tyr	2.73	level2	277.119	199.3	NEG	0.0633037	0.072541	0.0499792	0.0619413	0.0927545	0.0839157	0.0942896	0.0903199	0.173613	0.177278	0.188265	0.179719	0.152953	0.160027	0.114015	0.142332
538	3-Hydroxy-4-pyridinecarboxylic acid	2.73	level2	138.02	198.5	NEG	0.205886	0.206069	0.173376	0.19511	0.236601	0.229563	0.254385	0.240183	0.238353	0.227596	0.231992	0.232647	0.225731	0.22083	0.205896	0.217486
539	4-[(4-Methoxybenzoyl)amino]benzoic acid	2.73	level2	270.077	197.9	NEG	0.225705	0.306278	0.207707	0.246563	0.307095	0.299769	0.308447	0.305104	0.49984	0.403198	0.497671	0.466903	0.43268	0.385736	0.388148	0.402188
540	6,15-Diketo-13,14-dihydroprostaglandin F1.alpha.	2.73	level2	369.228	195	NEG	0.144042	0.0874947	0.076252	0.102596	0.117189	0.108235	0.124252	0.116559	0.104238	0.109151	0.112219	0.108536	0.0888484	0.0888609	0.0854071	0.0877055
541	2-(3-Methylbutoxy)acetic acid	2.73	level2	145.087	194.6	NEG	0.0657248	0.0768486	0.0603566	0.0676433	0.0799504	0.0790789	0.097268	0.0854324	0.0943347	0.0858102	0.0956405	0.0919284	0.0809553	0.0929629	0.0788248	0.0842477
542	1H-indol-4-ol	2.73	level2	132.045	194.1	NEG	0.0226957	0.018411	0.0235594	0.0215554	0.0192233	0.0243421	0.0213006	0.021622	0.0206039	0.0261715	0.0189941	0.0219232	0.0227308	0.0207754	0.0197447	0.0210836
543	.alpha.-Methyl-L-tyrosine	2.73	level2	194.082	191.2	NEG	0.152929	0.140079	0.114311	0.135773	0.168788	0.188981	0.209719	0.189163	0.227739	0.217587	0.233389	0.226238	0.20484	0.21999	0.185748	0.203526
544	4-Hydroxy-N-methylbenzamide	2.73	level2	150.056	184.3	NEG	0.355466	0.436999	0.351083	0.381183	0.478425	0.508833	0.530897	0.506051	0.735199	0.66238	0.746067	0.714548	0.593584	0.546817	0.541264	0.560555
545	Cinncassiol_E	2.73	level2	399.201	183.1	POS	0.0175351	0.020275	0.0183307	0.0187136	0.0220685	0.0196322	0.0199429	0.0205479	0.0181483	0.0178752	0.0231957	0.0197397	0.0181347	0.0212996	0.0179713	0.0191352
546	6-Ethoxy-4-hydroxy-3-quinolinecarboxylic acid	2.73	level2	232.061	181.7	NEG	0.510508	1.1562	0.85347	0.840059	1.00762	0.91027	1.10786	1.00858	1.15692	0.938263	1.25158	1.11559	1.35535	1.16674	1.34182	1.28797
547	Codeine-6-.beta.-D-glucuronide	2.73	level2	476.192	176.1	POS	0.0330931	0.0366085	0.0131613	0.027621	0.0205997	0.0130684	0.0341735	0.0226138	0.0314286	0.0188758	0.0227	0.0243348	0.0201576	0.0263435	0.0338072	0.0267694
548	7-Keto-8-aminopelargonic acid	2.73	level2	186.113	172	NEG	0.106809	0.0818522	0.0961723	0.0949447	0.07941	0.0912772	0.0933918	0.0880264	0.0946709	0.0966886	0.0870376	0.092799	0.088164	0.102575	0.0983607	0.0963666
549	Ethyl gallate	2.73	level2	197.045	159.1	NEG	0.394412	0.356566	0.321	0.357326	0.35687	0.323851	0.422527	0.367749	0.37433	0.361588	0.387787	0.374568	0.357617	0.366857	0.380346	0.368274
550	Methyl 6-hydroxy-1H-indole-3-carboxylate	2.73	level2	190.051	155.7	NEG	0.547468	0.557847	0.473587	0.526301	0.614733	0.600333	0.668044	0.627703	0.594882	0.524956	0.660955	0.593598	0.611227	0.617509	0.633933	0.62089
551	(2E,4E)-5-(3-(Hexopyranosyloxy)-8-hydroxy-1,5-dimethyl-6-oxabicyclo[3.2.1]octan-8-yl)-3-methylpenta-2,4-dienoic acid	2.73	level2	443.192	143.7	NEG	2.96111	3.00073	2.69353	2.88512	3.13939	3.2123	3.45324	3.26831	2.78581	3.1094	3.33815	3.07779	3.26653	3.30724	3.09179	3.22185
552	2-(Hydroxymethyl)-6-methylpyridin-3-ol	2.73	level2	138.056	139.7	NEG	0.237052	0.248484	0.209269	0.231601	0.255274	0.243895	0.283484	0.260884	0.275198	0.2754	0.297025	0.282541	0.278166	0.286334	0.262799	0.275766
553	2-Chloro-L-phenylalanine	2.73	level2	198.033	69.2	NEG	1.02682	0.933083	0.996612	0.985507	0.938953	1.03424	1.02298	0.998725	0.940071	0.950286	0.972942	0.954433	0.967358	0.983553	0.966887	0.972599
554	Diethyl 2-propyl-1H-imidazole-4,5-dicarboxylate	2.73	level2	253.119	68.7	NEG	0.512189	0.605361	1.19646	0.771336	1.61095	1.68993	1.84054	1.71381	0.767711	2.06963	2.17967	1.67234	0.582415	1.97794	1.58278	1.38105
555	1-Isopropyl-1H-benzimidazole-5-carboxylic acid	2.73	level2	203.083	66.9	NEG	4.6409	2.27454	2.65937	3.1916	3.29647	3.21489	3.53885	3.35007	3.10286	5.69112	3.61468	4.13622	3.11957	3.4078	2.50794	3.01177
556	4-Nitrobenzene-1,3-diol	2.73	level2	154.014	45.8	NEG	0.32484	0.235525	0.213245	0.25787	0.377909	0.356664	0.938541	0.557705	0.362441	0.34197	0.348051	0.350821	0.678757	0.730875	0.311551	0.573728
557	1,1'-(Ethane-1,2-diyl)bis(5-oxopyrrolidine-3-carboxylic acid)	2.73	level2	283.093	39.8	NEG	0.586358	0.353291	0.380096	0.439915	0.447921	0.490302	0.501623	0.479948	0.576169	0.753262	0.885326	0.738252	0.812096	0.592109	0.578918	0.661041
558	2-Hydroxy-2-(2-methoxy-2-oxoethyl)butanedioic acid	2.73	level2	205.035	29.9	NEG	21.1092	11.3795	16.5922	16.3603	24.5219	11.4977	12.416	16.1452	11.4038	11.6969	28.4073	17.1693	12.2011	27.3269	12.0615	17.1965
559	Methanone, [1-(5-fluoropentyl)-7-hydroxy-1H-indol-3-yl]-1-naphthalenyl-	2.73	level2	376.171	23	POS	0.448102	0.475503	0.464051	0.462552	0.559943	0.513604	0.548945	0.54083	0.77671	1.02552	0.945965	0.916066	0.688961	0.723118	0.54972	0.653933
560	5S,15S-DiHETE	2.73	level2	335.223	281.9	NEG	0.034951	0.0769872	0.0438528	0.0519304	0.018613	0.0723441	0.0357124	0.0422232	0.060249	0.0526663	0.06476	0.0592251	0.0585791	0.0563173	0.0642155	0.059704
561	Methylgingerol	2.73	level2	307.191	234.1	NEG	2.01304	2.31304	1.59495	1.97367	2.27142	2.39211	2.44594	2.36982	2.49658	2.63947	2.42318	2.51974	2.3696	2.14888	2.30771	2.2754
562	11-dehydro_TXB2	2.73	level2	367.212	204.5	NEG	0.136659	0.228102	0.0960763	0.153612	0.270001	0.135994	0.284561	0.230186	0.129639	0.268889	0.137903	0.17881	0.247086	0.121462	0.226773	0.19844
563	Quercitrin	2.73	level2	447.093	191	NEG	0.415695	0.669135	0.82093	0.635253	0.852306	0.489657	0.643143	0.661702	0.482961	0.522244	0.510142	0.505116	0.640147	0.743388	0.559349	0.647628
564	Glycitin	2.73	level2	445.113	190.9	NEG	0.199841	0.241951	0.232674	0.224822	0.219313	0.184559	0.271287	0.225053	0.25807	0.258143	0.268335	0.261516	0.269724	0.231186	0.239478	0.246796
565	Pelargonidin-3-O-glucoside	2.73	level2	433.112	189.7	POS	0.0795717	0.0949855	0.588186	0.254248	0.0987476	0.350404	0.100891	0.183348	0.377041	0.0915171	0.0932745	0.187277	0.108336	0.0963547	0.0959083	0.1002
566	Cyclohexanecarboxylate	2.73	level2	127.076	171	NEG	0.0874921	0.0866592	0.0716346	0.0819286	0.0973048	0.0967823	0.101079	0.0983887	0.0929178	0.100203	0.104898	0.0993397	0.0855635	0.0940883	0.0944135	0.0913551
567	Fusaric acid	2.73	level2	180.101	166.6	POS	0.543509	0.481393	0.431686	0.485529	1.32799	1.38732	1.41734	1.37755	3.86901	3.44494	3.68834	3.66743	2.42938	2.40782	2.48578	2.44099
568	Octaethylene glycol	2.73	level2	393.209	151.2	POS	0.0529343	0.0455184	0.0471441	0.0485323	0.0397287	0.0489513	0.0477312	0.0454704	0.0541917	0.0455715	0.051442	0.0504017	0.0535168	0.0475301	0.0523946	0.0511472
569	2-Amino-3-methoxybenzoic acid	2.73	level2	168.065	149.9	POS	0.058484	0.0586105	0.0741836	0.0637593	0.0687426	0.108261	0.0711865	0.0827302	0.116311	0.0854665	0.10147	0.101082	0.0680775	0.070853	0.0631889	0.0673731
570	beta-Cyano-alanine	2.73	level2	113.035	22.7	NEG	0.257168	0.193451	0.216807	0.222475	0.232974	0.236589	0.24119	0.236918	0.220468	0.289855	0.251968	0.254097	0.244748	0.3294	0.196693	0.256947
571	Fezagepras (sodium)	2.73	level2	205.123	226.2	NEG	0.0454403	0.0675895	0.0679636	0.0603312	0.0512143	0.0453893	0.0550551	0.0505529	0.0615947	0.0704405	0.0622118	0.064749	0.0455429	0.0740216	0.0525988	0.0573878
572	Fosphenytoin (disodium)	2.73	level2	343.049	204.7	NEG	1.27658	1.38744	1.21463	1.29288	1.39891	1.318	1.48647	1.40113	1.53202	1.71332	1.62528	1.62354	1.36625	1.40673	1.30981	1.36093
573	Pyrrole-2-carboxaldehyde	2.73	level2	94.0297	201.5	NEG	0.141616	0.166884	0.143672	0.150724	0.18904	0.191337	0.199754	0.193377	0.0148431	0.272327	0.32198	0.20305	0.259884	0.246822	0.228038	0.244915
574	N,N-Dimethyl-N-(4-piperidinyl)amine	2.72	level2	129.138	358	POS	0.0109978	0.0117911	0.0132588	0.0120159	0.0125259	0.0108085	0.0150009	0.0127784	0.0158086	0.0159659	0.0165867	0.0161204	0.0154559	0.0149105	0.0110282	0.0137982
575	1-Palmitoyl-2-hydroxy-sn-glycero-3-phospho-(1'-rac-glycerol)	2.72	level2	483.272	354.8	NEG	0.199341	0.248048	0.233725	0.227038	0.35296	0.357531	0.348827	0.353106	0.315552	0.26843	0.271681	0.285221	0.308904	0.4584	0.455649	0.407651
576	2Z-Eicosenoic acid	2.72	level2	309.28	353.4	NEG	0.0401754	0.0168428	0.0292452	0.0287545	0.0201409	0.0237289	0.0447162	0.0295287	0.0329645	0.0176317	0.0225164	0.0243709	0.0177964	0.0279638	0.0316584	0.0258062
577	Laurylsulfuric acid	2.72	level2	265.148	353.2	NEG	0.13139	0.109794	0.119911	0.120365	0.120488	0.103347	0.117837	0.113891	0.129248	0.105591	0.122812	0.119217	0.0900932	0.0992921	0.137783	0.109056
578	Docosanamide	2.72	level2	340.357	352.5	POS	0.156642	0.167959	0.171573	0.165392	0.159837	0.209939	0.208203	0.19266	0.14388	0.194447	0.189952	0.176093	0.189864	0.187606	0.175234	0.184234
579	Palmitoyleicosapentaenoyl phosphatidylcholine	2.72	level2	780.553	341.5	POS	0.0126202	0.0178505	0.0170728	0.0158478	0.0240448	0.0255252	0.0239148	0.0244949	0.0168074	0.0137468	0.0192912	0.0166151	0.0164698	0.026252	0.0236568	0.0221262
580	Acetic acid, 2-[4-[(5,6-diphenyl-2-pyrazinyl)(1-methylethyl)amino]butoxy]-	2.72	level2	418.213	336.9	NEG	0.0573957	0.0307673	0.0298331	0.039332	0.0191521	0.0356112	0.0325302	0.0290978	0.0362231	0.0230322	0.0331325	0.0307959	0.0406511	0.0454229	0.053899	0.0466577
581	5-Chloro-2-benzimidazolone	2.72	level2	167.002	318.8	NEG	0.142864	0.166301	0.104394	0.137853	0.106344	0.124316	0.140835	0.123832	0.154887	0.126767	0.272089	0.184581	0.126758	0.129568	0.253852	0.170059
582	10-Methylundecanoic acid	2.72	level2	199.17	304.8	NEG	0.203557	0.225145	0.179364	0.202688	0.12452	0.241596	0.237069	0.201062	0.24143	0.234229	0.231474	0.235711	0.21244	0.223172	0.244856	0.226823
583	N-Cyclohexanecarbonylpentadecylamine	2.72	level2	338.341	302.2	POS	0.0234735	0.0222426	0.0225506	0.0227556	0.0214383	0.0244689	0.0247898	0.0235657	0.0243776	0.0253763	0.028572	0.0261086	0.0314906	0.0271159	0.0240278	0.0275448
584	5-Undecylbenzene-1,3-diol	2.72	level2	263.201	294	NEG	1.63562	1.12528	0.937995	1.23296	1.0529	1.42273	1.66412	1.37992	1.24373	1.0177	1.34334	1.20159	1.12289	1.16099	1.1471	1.14366
585	cis-11-Methyl-2-dodecenoic acid	2.72	level2	211.17	285.8	NEG	0.189109	0.159711	0.126282	0.158367	0.114133	0.176037	0.163493	0.151221	0.143719	0.120048	0.165797	0.143188	0.132254	0.137383	0.124829	0.131489
586	5-Azaadenine	2.72	level2	137.057	282.5	POS	0.0355753	0.0219421	0.0179974	0.0251716	0.0225038	0.0312603	0.0389289	0.0308977	0.00679312	0.0190732	0.0253097	0.0170587	0.00548362	0.0223454	0.00570058	0.0111765
587	2,6-Di-tert-butylphenol	2.72	level2	205.16	282.3	NEG	0.251524	0.302042	0.273189	0.275585	0.258191	0.262611	0.30694	0.275914	0.292494	0.277532	0.293153	0.287726	0.256379	0.282758	0.226755	0.255297
588	cis-5-Dodecenoic acid	2.72	level2	197.154	278.3	NEG	0.060438	0.0708821	0.0504223	0.0605808	0.0575953	0.0741448	0.064125	0.0652884	0.0643617	0.0599612	0.0691833	0.0645021	0.0611383	0.0673078	0.062202	0.0635494
589	9S,15S-Dihydroxy-5Z,13E-prostadienoic acid	2.72	level2	337.238	276.6	NEG	0.0363935	0.0370006	0.0383487	0.0372476	0.182215	0.0828201	0.163101	0.142712	0.0898376	0.0763873	0.102633	0.0896194	0.0910979	0.161556	0.085941	0.112865
590	4-tert-Butyl-N-(3-quinolinyl)benzamide	2.72	level2	305.165	270.5	POS	0.0409759	0.0389508	0.0396975	0.0398747	0.0381122	0.0390734	0.039012	0.0387325	0.0416316	0.0429701	0.0396458	0.0414158	0.0377814	0.037653	0.0414016	0.0389453
591	9-Oxo-11-(3-pentyl-2-oxiranyl)-10E-undecenoic acid	2.72	level2	309.207	268.5	NEG	0.946125	1.09943	0.789518	0.945026	1.08777	1.11884	1.20973	1.13878	1.18647	1.12168	1.15729	1.15514	1.09197	1.12211	1.11085	1.10831
592	Octinoxate	2.72	level2	291.195	265.9	POS	0.0521685	0.0619425	0.053069	0.0557267	0.066134	0.0630666	0.0660335	0.065078	0.077673	0.0806831	0.0685728	0.075643	0.0754941	0.0658686	0.0690873	0.07015
593	2,8,9-Trimethyl-2,5,8,9-tetraaza-1-phosphabicyclo[3.3.3]undecane	2.72	level2	217.158	262.4	POS	0.0690696	0.100559	0.0744058	0.0813446	0.0932445	0.0833707	0.086868	0.0878277	0.0882634	0.0887738	0.0852433	0.0874268	0.0894675	0.102943	0.099593	0.0973346
594	5-[5-Hydroxy-3-(hydroxymethyl)pentyl]-8a-(hydroxymethyl)-5,6-dimethyl-3,4,4a,6,7,8-hexahydronaphthalene-1-carboxylic acid	2.72	level2	353.233	259.8	NEG	0.0761434	0.0929335	0.0734975	0.0808581	0.0910164	0.144641	0.15935	0.131669	0.100244	0.0871777	0.0956212	0.0943475	0.176895	0.09256	0.102623	0.124026
595	2-(3,4'-Dihydroxy-4,4,7,8a-tetramethyl-6'-oxospiro[2,3,4a,5,6,7-hexahydro-1H-naphthalene-8,2'-3,8-dihydrofuro[2,3-e]isoindole]-7'-yl)propanoic acid	2.72	level2	456.238	258.4	NEG	0.0228596	0.0348361	0.211718	0.0898045	0.0499964	0.0298965	0.0657341	0.0485423	0.0305496	0.061869	0.0249159	0.0391115	0.158253	0.0243095	0.0239565	0.0688395
596	4-Methylcyclohexaneacetic acid	2.72	level2	155.107	254.8	NEG	0.032704	0.0388575	0.0356021	0.0357212	0.0364809	0.0285895	0.0402881	0.0351195	0.0374095	0.0346667	0.0326705	0.0349156	0.0333372	0.0364392	0.0360829	0.0352864
597	(12Z)-9,10,11-Trihydroxyoctadec-12-enoic acid	2.72	level2	329.233	251.3	NEG	1.87573	1.91555	1.34499	1.71209	1.80664	2.04359	2.34082	2.06368	2.50449	2.07338	2.09114	2.22301	1.839	1.88106	2.13779	1.95262
598	Dodeca-2(E),4(E)-dienoic acid	2.72	level2	195.139	247.9	NEG	0.0142788	0.0294104	0.0339388	0.025876	0.0290405	0.0250132	0.036439	0.0301642	0.0260682	0.0303451	0.0268853	0.0277662	0.0234697	0.0336038	0.0322096	0.029761
599	5.beta.-Androst-1-en-17.beta.-ol-3-one glucuronide	2.72	level2	463.233	246	NEG	0.138254	0.209092	0.139107	0.162151	0.20396	0.16383	0.204258	0.190683	0.212852	0.155948	0.169885	0.179561	0.166326	0.163726	0.166447	0.1655
600	15(R),19(R)-Hydroxyprostaglandin F1.alpha.	2.72	level2	371.243	238.7	NEG	0.212025	0.135791	0.106115	0.15131	0.147975	0.169255	0.161401	0.159544	0.171205	0.145475	0.180523	0.165735	0.140266	0.158181	0.155756	0.151401
601	2-Amino-5-phenylpentanoic acid	2.72	level2	192.103	238	NEG	0.153109	0.229092	0.131385	0.171196	0.25935	0.248591	0.279247	0.262396	0.435651	0.422573	0.524394	0.460873	0.345881	0.325187	0.29587	0.322313
602	3,4-Dihydroxymethamphetamine	2.72	level2	180.103	233.4	NEG	0.0331788	0.0323238	0.0236608	0.0297211	0.0424625	0.051295	0.0498553	0.0478709	0.0608712	0.0709133	0.0582183	0.0633343	0.0559568	0.0562025	0.0557501	0.0559698
603	(12Z,15Z)-9,10,11-Trihydroxyoctadeca-12,15-dienoic acid	2.72	level2	327.217	228.8	NEG	15.2705	10.2628	12.2441	12.5925	15.9095	11.8198	17.9003	15.2099	19.9748	18.0974	18.0934	18.7218	11.2967	15.456	17.0691	14.6073
604	Sydonol	2.72	level2	251.165	228.7	NEG	0.736523	0.654374	0.530543	0.64048	0.688209	0.608982	0.766879	0.688023	0.753348	0.791628	0.7252	0.756725	0.689961	0.640276	0.685611	0.671949
605	(E)-5-Hydroxyundec-2-enoic acid	2.72	level2	199.134	216.8	NEG	0.365994	0.397811	0.337714	0.367173	0.397936	0.359204	0.432067	0.396402	0.390282	0.395046	0.392999	0.392776	0.425865	0.388291	0.372169	0.395441
606	3-Cyclohexyl-2-hydroxypropanoic acid	2.72	level2	171.102	216.8	NEG	0.235651	0.22904	0.230324	0.231672	0.205608	0.166784	0.251786	0.20806	0.248397	0.211734	0.263302	0.241144	0.215175	0.242398	0.242779	0.233451
607	4-Thiazolidinone, 5-[[1-(2,4-difluorophenyl)-2,5-dimethyl-1H-pyrrol-3-yl]methylene]-2-[(2-methoxyethyl)imino]-3-methyl-, (2Z,5Z)-	2.72	level2	406.139	214.2	POS	0.032598	0.0266818	0.0188007	0.0260268	0.0273617	0.0291355	0.0261592	0.0275521	0.0283879	0.0330278	0.0340083	0.031808	0.0245463	0.026864	0.0265191	0.0259764
608	cis-Pinonic acid	2.72	level2	183.102	196.9	NEG	0.277952	0.28844	0.242029	0.269474	0.278582	0.298788	0.303863	0.293744	0.28984	0.302379	0.293706	0.295308	0.294873	0.302631	0.300907	0.29947
609	Luteolin 7-glucoside	2.72	level2	449.107	191.4	POS	0.070321	0.0976877	0.1371	0.101703	0.126549	0.0809004	0.151094	0.119515	0.116392	0.0966637	0.114448	0.109168	0.114376	0.102944	0.105697	0.107672
610	Tafluprost (free acid)	2.72	level2	411.199	173.8	POS	0.0165149	0.016768	0.016374	0.0165523	0.017589	0.0187826	0.0180063	0.018126	0.0214269	0.0206569	0.0189849	0.0203562	0.0223053	0.0190266	0.0153311	0.0188877
611	Pummeline	2.72	level2	272.091	166	POS	0.155855	0.204738	0.154243	0.171612	0.230788	0.217486	0.218328	0.2222	0.358305	0.310999	0.375664	0.348323	0.27104	0.261041	0.256278	0.262787
612	N-(4-Phenoxyphenyl)-2-pyrazinecarboxamide	2.72	level2	290.094	165.7	NEG	0.0500408	0.0496408	0.050581	0.0500876	0.0519818	0.0556045	0.0709716	0.0595193	0.0310844	0.0584218	0.0309645	0.0401569	0.0189511	0.017361	0.0508431	0.0290517
613	2-Cyclohexen-1-one, 4-[(1E)-3-(.beta.-D-glucopyranosyloxy)-1-buten-1-yl]-4-hydroxy-3,5,5-trimethyl-, (4S)-	2.72	level2	385.187	161.1	NEG	0.216202	0.229541	0.196509	0.214084	0.236523	0.238587	0.243425	0.239512	0.184028	0.19359	0.222962	0.200193	0.225428	0.218791	0.230814	0.225011
614	4-Hydroxy-3a,4,7,7a-tetrahydro-1H-isoindole-1,3(2H)-dione	2.72	level2	166.051	150	NEG	0.527413	0.491388	0.334561	0.451121	0.617875	0.619805	0.683536	0.640405	0.809333	0.799606	0.80331	0.804083	0.64515	0.718481	0.559285	0.640972
615	1-Benzyl-1,2,3,4-tetrahydroisoquinoline	2.72	level2	224.144	148.9	POS	0.0380768	0.0350546	0.0360327	0.036388	0.0355266	0.0359069	0.035607	0.0356802	0.0340592	0.0361616	0.0362807	0.0355005	0.0359113	0.0344367	0.0380252	0.0361244
616	1-Mesityl-5-oxo-3-pyrrolidinecarboxylic acid	2.72	level2	248.128	138.5	POS	0.269301	0.276415	0.237586	0.2611	0.280596	0.22909	0.289707	0.266465	0.243753	0.25735	0.274772	0.258625	0.269657	0.269239	0.247614	0.26217
617	[(2-Methoxybenzoyl)amino]acetic acid	2.72	level2	208.061	137.7	NEG	0.603102	0.522061	0.405483	0.510215	0.739618	0.923007	0.953548	0.872058	1.07062	1.02547	1.23683	1.11097	0.753286	0.928368	0.805411	0.829022
618	Tri-Boc-hydrazinoacetic acid	2.72	level2	391.207	79.2	POS	0.76527	1.0337	0.368925	0.722632	1.02619	0.523631	0.613783	0.721202	0.492927	0.467528	0.507784	0.489413	0.463291	0.519325	0.57269	0.518436
619	Benzamide, N-hydroxy-3-[3-(hydroxyamino)-3-oxo-1-propen-1-yl]-	2.72	level2	221.057	52.9	NEG	3.97312	4.56719	3.54557	4.02863	5.50043	4.77943	5.8651	5.38165	6.02437	5.88303	7.28487	6.39742	5.76835	6.16442	5.12193	5.6849
620	4-(1-Ethyl-3-methyl-1H-pyrazol-4-yl)-2-hydrazinyl-6-(trifluoromethyl)pyrimidine	2.72	level2	287.123	27.1	POS	0.307487	0.32318	0.28967	0.306779	0.287107	0.294052	0.345969	0.309043	0.372889	0.402739	0.400075	0.391901	0.341937	0.338747	0.315719	0.332134
621	trans-2-Ethoxy-5-(1-propenyl)phenol	2.72	level2	177.092	249.3	NEG	0.104203	0.111323	0.107589	0.107705	0.0988038	0.112434	0.107576	0.106271	0.112301	0.118928	0.105699	0.11231	0.101238	0.104916	0.120301	0.108818
622	HEPTANOIC ACID	2.72	level2	129.092	235	NEG	0.0388052	0.0381596	0.047873	0.0416126	0.0418842	0.0480946	0.043872	0.0446169	0.0395485	0.041353	0.0382735	0.039725	0.0457059	0.0402756	0.0436924	0.0432246
623	13,14-Dihydro-15-keto-PGE2	2.72	level2	351.217	217	NEG	0.952026	0.782195	0.664039	0.79942	0.882582	0.895328	1.03686	0.938258	0.932094	0.920224	0.924611	0.925643	0.928374	0.904127	0.718925	0.850475
624	20-carboxy-LTB4	2.72	level2	365.196	216.2	NEG	0.508442	0.395522	0.371941	0.425302	0.432832	0.46905	0.269125	0.390336	0.515079	0.585963	0.469626	0.523556	0.411605	0.20805	0.183208	0.267621
625	2-tert-Butyl-4-methoxyphenol	2.72	level2	179.107	216.1	NEG	0.141553	0.108678	0.104085	0.118106	0.14896	0.131107	0.152271	0.144112	0.162841	0.176305	0.155658	0.164935	0.140258	0.137559	0.147819	0.141879
626	Triacetyl resveratrol	2.72	level2	353.103	194.2	NEG	0.194404	0.107483	0.10333	0.135072	0.129299	0.106461	0.13328	0.123013	0.137619	0.148452	0.141047	0.142373	0.12041	0.106015	0.127593	0.118006
627	Clothianidin	2.72	level2	248.001	173	NEG	0.0389907	0.132518	0.179103	0.116871	0.0540213	0.0721653	0.0653035	0.0638301	0.115933	0.0887442	0.0832671	0.0959813	0.239785	0.21134	0.200098	0.217074
628	Dehydronifedipine	2.72	level2	345.108	171.1	POS	0.664239	0.101182	0.0929332	0.286118	0.114281	0.0935152	0.108384	0.105393	0.0993451	0.120296	0.115051	0.111564	0.0883039	0.0994116	0.0913645	0.0930266
629	Delphinidin-3-rutinoside	2.72	level2	611.16	159.8	POS	0.0117909	0.0140086	0.0234454	0.016415	0.0260012	0.0176446	0.0243107	0.0226521	0.0157471	0.0157728	0.0159289	0.0158163	0.0168127	0.0167742	0.0124581	0.0153483
630	Remifentanil	2.72	level2	377.207	50	POS	0.0231637	0.0577689	0.0607914	0.0472413	0.15973	0.074841	0.134123	0.122898	0.14086	0.395791	0.877931	0.471527	0.175737	0.168166	0.146539	0.16348
631	Meranzin hydrate	2.72	level2	279.12	28.2	POS	0.494564	0.733149	0.791798	0.67317	0.596808	0.834317	0.777659	0.736261	0.664959	0.584549	0.787779	0.679096	0.714116	0.530405	0.978421	0.74098
632	Gly-Ile	2.72	level2	189.123	27.6	POS	0.169518	0.175202	0.157821	0.167514	0.167266	0.241842	0.202069	0.203726	0.177538	0.184556	0.18957	0.183888	0.181459	0.201361	0.177514	0.186778
633	D-Ribose	2.72	level2	149.045	23.9	NEG	1.80592	2.03622	1.9471	1.92974	2.01278	1.89223	2.02022	1.97507	1.92599	1.92541	2.1139	1.98843	2.05868	2.02532	2.0774	2.0538
634	1-Palmitoyllysophosphatidate	2.72	level2	409.236	354.5	NEG	0.64908	0.605291	0.687941	0.647437	0.703049	0.6498	0.780018	0.710956	0.782211	1.01751	0.992476	0.930732	1.02598	0.884592	0.957653	0.956074
635	LPC(16:1)	2.71	level2	494.323	276.6	POS	0.0386173	0.0557887	0.0490668	0.0478243	0.0668771	0.0577106	0.0534451	0.0593442	0.0527378	0.0347286	0.0641042	0.0505235	0.0592005	0.0843143	0.076203	0.0732393
636	Butyl isobutyl phthalate	2.71	level2	279.159	3.4	POS	0.0124442	0.0122847	0.0120682	0.0122657	0.0129499	4.28513e-05	0.0126001	0.00853093	0.0152485	0.0154809	4.62558e-05	0.0102586	0.0140877	0.0148996	0.0162781	0.0150884
637	Fenpiclonil	2.71	level2	236.998	359.4	POS	0.0103002	0.00708262	0.00918366	0.00885549	0.0103799	0.00815683	0.0106544	0.00973037	0.0100162	0.00993779	0.0100641	0.010006	0.0100195	0.00958601	0.00691153	0.008839
638	5beta-Pregnane-3alpha,17alpha,20alpha-triol	2.71	level2	337.273	358	POS	0.00929848	4.09401e-05	0.0131652	0.00750154	0.0109602	0.0121299	0.0139995	0.0123632	0.0160031	0.0158224	0.016646	0.0161572	0.0174258	0.0184298	0.0137324	0.0165294
639	3-(Piperidin-1-yl)propane-1-amine	2.71	level2	143.154	357	POS	0.00985219	0.00609263	0.0104573	0.00880071	0.00938833	0.00648459	0.00554345	0.00713879	0.0113338	0.0120962	0.0158154	0.0130818	0.0111506	0.0106792	0.00916504	0.0103316
640	6-Amino-1-hexanol	2.71	level2	118.122	355.6	POS	1.6207	1.70633	1.71624	1.68109	1.73147	1.62222	1.8628	1.73883	1.94149	1.89618	1.8498	1.89582	1.84244	1.86076	1.99484	1.89935
641	Tridemorph	2.71	level2	298.31	322.1	POS	0.0455509	0.0353997	0.0268968	0.0359492	0.0345287	0.0545294	0.0715845	0.0535475	0.0489107	0.0298285	0.0475211	0.0420868	0.0335514	0.039159	0.0406488	0.0377864
642	2-Amino-5-fluoro-6-nitro-1H-indole-3-carboxamide	2.71	level2	237.043	308.1	NEG	0.327939	0.41539	0.331181	0.35817	0.307397	0.39947	0.452968	0.386611	0.442381	0.453077	0.219947	0.371802	0.486065	0.465393	0.467844	0.473101
643	3'-hydroxy-e,e-caroten-3-one	2.71	level2	567.418	303.4	POS	0.014302	0.020824	0.0134949	0.016207	0.0170137	0.013763	0.0159113	0.0155627	0.0157944	0.0173298	0.0178887	0.0170043	0.0173161	0.017894	0.0144817	0.0165639
644	Pheophorbide a	2.71	level2	593.274	301.4	POS	0.168958	0.0744567	0.178243	0.140553	0.122088	0.0436361	0.0778815	0.081202	0.133631	0.0671972	0.146319	0.115716	0.0381689	0.0201829	0.0896424	0.0493314
645	1-Palmitoylglycerol	2.71	level2	331.283	296.8	POS	0.0695067	0.0933567	0.0720855	0.0783163	0.0893	0.0898392	0.0987529	0.0926307	0.104364	0.110389	0.0975007	0.104085	0.110203	0.118452	0.114633	0.114429
646	Glycerophospho-N-palmitoylethanolamine	2.71	level2	454.292	292	POS	0.0386187	0.0567936	0.0885564	0.0613229	0.0729347	0.0866111	0.0957512	0.085099	0.0760079	0.0871754	0.0825994	0.0819276	0.076917	0.0914798	0.0679549	0.0787839
647	13,14-Dihydroprostaglandin F1.alpha.	2.71	level2	357.264	275.9	NEG	0.0346109	0.0450821	0.0278201	0.0358377	0.0419997	0.0369289	0.0807874	0.0532387	0.0468046	0.0397949	0.0437498	0.0434498	0.0528943	0.0416573	0.0512298	0.0485938
648	Aspochalasin T	2.71	level2	416.243	265.1	NEG	0.0254135	0.0143664	0.0113777	0.0170525	0.0115068	0.0170436	0.0308022	0.0197842	0.015961	0.00799906	0.0166008	0.0135203	0.0147843	0.0113554	0.0119771	0.0127056
649	Dinor-12-oxophytodienoic acid	2.71	level2	263.165	254.7	NEG	0.0519711	0.0537549	0.0374008	0.047709	0.0429267	0.0527689	0.0579141	0.0512032	0.0614254	0.0553107	0.057463	0.0580664	0.0569105	0.0439418	0.0462986	0.0490503
650	1.alpha.-Methyl-5.alpha.-androstan-3.alpha.,17.beta.-diol glucuronide	2.71	level2	481.28	252.7	NEG	0.316762	0.287531	0.138532	0.247608	0.243102	0.427652	0.425713	0.365489	0.374027	0.268311	0.283032	0.308457	0.245904	0.256371	0.167145	0.22314
651	4-Methylacridin-9-ol	2.71	level2	210.091	204.3	POS	0.0430481	0.0513502	0.0370545	0.0438176	0.0559791	0.0567985	0.0595332	0.0574369	0.109765	0.0879624	0.11233	0.103352	0.0840905	0.0783714	0.0787964	0.0804194
652	Diethyl 2,4-dimethylpyrrole-3,5-dicarboxylate	2.71	level2	238.108	201.8	NEG	7.00259	8.99891	6.26133	7.42094	10.1261	9.92271	10.816	10.2883	17.734	15.6335	20.0779	17.8152	15.3415	14.5625	13.1628	14.3556
653	13-Hydroxymarasmene	2.71	level2	251.163	201.4	POS	0.0530057	0.0608728	0.0410164	0.0516316	0.0621612	0.0568247	0.0631582	0.0607147	0.0628051	0.0519003	0.0569443	0.0572166	0.0539425	0.0628239	0.0574254	0.0580639
654	Italicene_ether	2.71	level2	221.19	201	POS	0.129035	0.208911	0.18828	0.175409	0.190836	0.134398	0.14775	0.157661	0.156609	0.20969	0.168983	0.178427	0.159471	0.150728	0.149476	0.153225
655	3,7,8,2'-Tetrahydroxyflavone	2.71	level2	287.054	199	POS	0.20455	0.178283	0.272593	0.218476	0.16919	0.130093	0.178932	0.159405	0.170912	0.13841	0.137736	0.149019	0.164618	0.188491	0.167645	0.173585
656	2-(3-Aminophenyl)-4-quinolinecarboxylic acid	2.71	level2	265.096	197.5	POS	0.641008	0.794024	0.597494	0.677509	0.770286	0.668191	0.812935	0.750471	0.945411	0.926181	0.965459	0.945683	0.803049	0.866901	0.783033	0.817661
657	1,3-Benzenediol, 4-[4-(2,3-dihydro-1,4-benzodioxin-6-yl)-5-methyl-1H-pyrazol-3-yl]-6-ethyl-	2.71	level2	351.134	191.6	NEG	0.0796175	0.0955787	0.0589183	0.0780382	0.0677659	0.0730707	0.100291	0.0803758	0.0873903	0.287197	0.0738318	0.149473	0.0635793	0.102089	0.0686099	0.0780927
658	Dolasetron	2.71	level2	325.154	188.4	POS	0.0360018	0.0479108	0.0305656	0.0381594	0.0488398	0.0354501	0.0451679	0.0431526	0.0534157	0.0473785	0.0516086	0.0508009	0.0534897	0.0515341	0.0504971	0.0518403
659	5,7,2'-Trihydroxyflavone	2.71	level2	271.06	185.7	POS	0.224848	0.217726	0.164161	0.202245	0.209218	0.169397	0.20597	0.194862	0.184245	0.183211	0.195393	0.187616	0.208393	0.204631	0.215847	0.209624
660	Rhaponticin	2.71	level2	419.134	184.9	NEG	0.325603	0.37519	0.297827	0.332874	0.413092	0.30967	0.416571	0.379778	0.351707	0.34199	0.360958	0.351551	0.349058	0.37123	0.372463	0.36425
661	2-(1,3-Dioxo-1,3-dihydro-2H-isoindol-2-yl)butanoic acid	2.71	level2	234.076	182.4	POS	0.0593063	0.0807116	0.0590879	0.0663686	0.0742723	0.0629764	0.0816103	0.072953	0.100501	0.0919353	0.117519	0.103319	0.115381	0.0984093	0.108485	0.107425
662	(6E,8E)-3-Hydroxy-10-methoxy-4,9-dimethyl-10-oxodeca-6,8-dienoic acid	2.71	level2	255.124	182.3	NEG	0.776672	0.972348	0.811872	0.853631	0.870413	0.82184	0.932801	0.875018	0.833523	0.833405	0.905875	0.857601	0.895714	0.881456	0.863864	0.880345
663	(4E,6E)-8-(.beta.-D-Glucopyranosyloxy)-2,7-dimethylocta-4,6-dienoic acid	2.71	level2	345.155	178.9	NEG	0.326542	0.319447	0.312668	0.319552	0.359828	0.353061	0.377122	0.363337	0.348528	0.347511	0.374037	0.356692	0.201709	0.360116	0.205135	0.255653
664	Helichrysin B	2.71	level2	433.113	178.3	NEG	0.165253	0.154517	0.205831	0.1752	0.304191	0.329504	0.422811	0.352169	0.260858	0.205083	0.231162	0.232367	0.1572	0.218601	0.174662	0.183488
665	Phenol, 4-[2-[[2-benzo[b]thien-3-yl-9-(1-methylethyl)-9H-purin-6-yl]amino]ethyl]-	2.71	level2	430.171	174.4	POS	0.0571407	0.0904011	0.0750284	0.0741901	0.093466	0.0718691	0.079233	0.0815227	0.0732738	0.0681817	0.0854068	0.0756208	0.0819043	0.0994662	0.082622	0.0879975
666	Prexanthoperol	2.71	level2	315.195	172.5	POS	0.0423723	0.043439	0.0384304	0.0414139	0.0477018	0.0476255	0.0516994	0.0490089	0.0444946	0.0432686	0.0498643	0.0458758	0.0503203	0.0476897	0.0467267	0.0482456
667	8-Ethyl-4-oxo-1,4-dihydro-3-quinolinecarboxylic acid	2.71	level2	218.081	169.1	POS	0.0351227	0.0488467	0.030269	0.0380795	0.0838972	0.0664532	0.120475	0.0902751	0.0950916	0.152664	0.104205	0.11732	0.210744	0.180246	0.171136	0.187375
668	5-Methyl-3,4-dihydro-1(2H)-isoquinolinone	2.71	level2	162.091	166.8	POS	0.183928	0.166726	0.147428	0.166027	0.445738	0.463092	0.456848	0.455226	1.25692	1.1036	1.1814	1.18064	0.780707	0.781599	0.773911	0.778739
669	5,7-Dihydroxy-3-(4-hydroxyphenyl)-6,8-bis[3,4,5-trihydroxy-6-(hydroxymethyl)oxan-2-yl]chromen-4-one	2.71	level2	593.151	163.7	NEG	2.48748	3.09535	3.09591	2.89292	2.85932	2.6618	3.25612	2.92574	2.55441	2.74613	2.60694	2.63583	2.92374	3.19301	2.79594	2.97089
670	L-Thyronine	2.71	level2	274.107	159.9	POS	0.0549027	0.0746628	0.0531354	0.0609003	0.0824463	0.0762226	0.0855902	0.0814197	0.112231	0.0982828	0.122275	0.110929	0.0935986	0.0977183	0.0963073	0.0958747
671	5-(2-Hydroxyethyl)-6-methyl-2-phenyl-4(3H)-pyrimidinone	2.71	level2	231.112	150.5	POS	0.198623	0.181741	0.144052	0.174805	0.233175	0.270149	0.248899	0.250741	0.491221	0.307165	0.260238	0.352875	0.224821	0.243252	0.229573	0.232548
672	2-Amino-5-phenylpyridine	2.71	level2	171.091	146.5	POS	0.0596547	0.0689885	0.0455074	0.0580502	0.0596831	0.0540837	0.0652562	0.0596743	0.0642445	0.05609	0.0629064	0.0610803	0.060673	0.0561667	0.0573914	0.058077
673	Chromone	2.71	level2	147.044	143.8	POS	0.0556291	0.0675797	0.0590701	0.0607597	0.0665229	0.0561746	0.0655832	0.0627602	0.0551641	0.0595703	0.0758727	0.0635357	0.0606513	0.0613339	0.0876195	0.0698682
674	Picolinic acid	2.71	level2	122.025	105.1	NEG	7.53254	8.62785	6.74434	7.63491	8.98971	8.00144	9.74962	8.91359	7.81936	6.87517	8.14966	7.61473	8.35386	8.3118	8.90043	8.52203
675	4-Amino-6-methoxy-3-quinolinecarboxylic acid	2.71	level2	219.076	85.6	POS	0.0652446	0.16119	0.112062	0.112832	0.162932	0.153894	0.0869957	0.134607	0.115936	0.0893344	0.226939	0.14407	0.168083	0.185711	0.0876006	0.147131
676	Malonyl-L-carnitine	2.71	level2	248.112	66.4	POS	0.36334	0.37295	0.516312	0.417534	0.401053	0.317566	0.653015	0.457211	0.426469	3.26631	0.445045	1.37927	0.346062	0.34394	0.379456	0.356486
677	.beta.-L-Fructofuranosyl 6-O-(4-hydroxy-3-methoxybenzoyl)-.alpha.-D-glucopyranoside	2.71	level2	491.14	47.4	NEG	0.0265285	0.0122476	0.010873	0.0165497	0.00967627	0.0125011	0.0207381	0.0143052	0.0114655	0.0115131	0.0159285	0.0129691	0.0166203	0.00905363	0.00778058	0.0111515
678	2,5-Furandicarboxylic acid	2.71	level2	154.998	26.6	NEG	0.735459	0.723703	0.65086	0.70334	0.792023	0.772592	0.859442	0.808019	0.821819	0.750212	0.845851	0.80596	0.791332	0.826564	0.762037	0.793311
679	Diisopropyl_sulfide	2.71	level2	119.089	26.4	POS	0.156732	0.168457	0.15581	0.160333	0.169492	0.165272	0.187573	0.174112	0.170956	0.198928	0.173929	0.181271	0.161562	0.177595	0.160468	0.166542
680	Diosmetinidine cation	2.71	level2	285.075	3.4	POS	0.0132704	4.09401e-05	4.03135e-05	0.00445057	0.0143657	0.0128633	4.4384e-05	0.00909113	0.0155615	4.6127e-05	0.014282	0.00996319	0.0125629	0.0115505	0.0163383	0.0134839
681	Piperidine	2.71	level2	86.0962	356.4	POS	0.0581071	0.062074	0.0604575	0.0602129	0.0638223	0.0663266	0.0734129	0.0678539	0.064323	0.0742619	0.0769926	0.0718592	0.0703049	0.0729528	0.0667501	0.0700026
682	Bortezomib__	2.71	level2	383.189	331.6	NEG	0.0263184	0.0205063	0.0167801	0.0212016	0.0157946	0.0251981	0.0241381	0.0217103	0.0234668	0.0235419	0.0173281	0.0214456	0.0239737	0.0190447	0.0224781	0.0218322
683	N-arachidonoyl_dihydroxypropylamine	2.71	level2	378.3	301.7	POS	0.0135966	0.0146572	0.00895112	0.0124016	0.0139754	0.0125416	0.0139652	0.0134941	0.0299149	0.0218999	0.0208951	0.0242366	0.0171023	0.0175431	0.0136447	0.0160967
684	Astaxanthin	2.71	level2	597.392	300.8	POS	0.0170282	0.026849	0.0181853	0.0206875	0.0264577	0.0340253	0.021865	0.0274493	0.0268669	0.0301666	0.0262619	0.0277651	0.0209666	0.0251119	0.0291432	0.0250739
685	6b-Hydroxymethandienone	2.71	level2	317.21	201	POS	0.660928	0.871004	0.696538	0.742823	0.816881	0.69232	0.794386	0.767862	0.835314	0.790393	0.927557	0.851088	0.864308	0.8433	0.818081	0.841896
686	Arborinine	2.71	level2	286.107	185.1	POS	0.0227365	0.0416395	0.0278499	0.030742	0.0478278	0.0416571	0.0486696	0.0460515	0.0564405	0.0554892	0.0638671	0.0585989	0.060014	0.0444624	0.0580134	0.0541632
687	Tetraglyme	2.71	level2	223.153	148.1	POS	0.0157659	0.0152777	0.08765	0.0395646	0.013274	0.0227824	0.0160961	0.0173842	0.0101389	0.0102045	0.0206263	0.0136565	0.0338782	0.0093404	0.00958979	0.0176028
688	LPI(18:2)	2.71	level2	579.292	357.3	POS	0.0166227	0.0388962	0.0313135	0.0289441	0.035064	0.0314595	0.0450162	0.0371799	0.042689	0.0326543	0.037627	0.0376568	0.0448651	0.0421319	0.0362139	0.0410703
689	Oxopalmitoleylcarnitine (Car(16:2-O))	2.7	level2	412.305	293.7	POS	0.0359366	0.0465587	0.0321674	0.0382209	0.0371065	0.0436367	0.0505429	0.043762	0.0523948	0.0370136	0.0376139	0.0423408	0.0443915	0.049281	0.0445132	0.0460619
690	Oxooctatrienylcarnitine (Car(8:4-O))	2.7	level2	278.138	59.7	POS	1.21746	1.08718	0.900624	1.06842	1.52428	1.02468	1.64254	1.39717	1.4283	1.30562	1.65564	1.46319	1.47805	1.41579	1.20931	1.36772
691	N-Cyclohexanecarbonyltetradecylamine	2.7	level2	324.325	326.1	POS	0.00571652	0.00501133	0.00457002	0.00509929	0.00456766	0.00620185	0.00559449	0.00545467	0.00661608	0.00533872	0.00644093	0.00613191	0.0061996	0.00542309	0.00641823	0.00601364
692	Undecanamide, N-cyclopropyl-11-(3-hydroxy-5-pentylphenoxy)-	2.7	level2	402.301	324.1	NEG	0.0216379	0.0234185	0.0261134	0.0237233	0.0235432	0.0249066	0.0231108	0.0238535	0.0345323	0.0301336	0.0373179	0.0339946	0.0226339	0.0271806	0.0209919	0.0236021
693	Oleoyl ethylamide	2.7	level2	310.31	319.7	POS	0.140971	0.15262	0.114489	0.136027	0.12695	0.156876	0.174977	0.152935	0.178669	0.160214	0.173837	0.170907	0.160846	0.170895	0.152868	0.161536
694	(6S,6'S)-epsilon,epsilon-Carotene-3,3'-dione	2.7	level2	565.403	319.3	POS	0.00756897	0.0106193	0.00514985	0.00777936	0.00711523	0.0109896	0.0138851	0.0106633	0.0123897	0.00907112	0.0139364	0.0117991	0.00979606	0.0107498	0.00735484	0.00930025
695	Tetraethylammonium cation	2.7	level2	130.159	302.1	POS	0.54159	0.571628	0.568129	0.560449	0.586861	0.605759	0.640501	0.611041	0.69205	2.51783	0.649172	1.28635	0.00463977	0.638467	0.566721	0.403276
696	Norethindrone sulfate	2.7	level2	377.142	300.7	NEG	0.0886421	0.0916731	0.0624928	0.080936	0.0782553	0.106994	0.111683	0.0989775	0.0958197	0.0934479	0.103165	0.0974776	0.101085	0.0932271	0.0972904	0.0972009
697	Galaxolide	2.7	level2	259.205	294.7	POS	0.0979404	0.127669	0.0853994	0.103669	0.12599	0.11705	0.133414	0.125484	0.129275	0.114484	0.11319	0.118983	0.119081	0.117131	0.119329	0.118514
698	1-Monolinoleoyl-rac-glycerol	2.7	level2	355.284	284.2	POS	0.0767823	0.126753	0.092117	0.0985508	0.106848	0.108735	0.133144	0.116242	0.118041	0.110081	0.1313	0.119807	0.130718	0.141164	0.110141	0.127341
699	[7]-Paradol	2.7	level2	293.21	268.7	POS	2.80137	3.40637	2.27006	2.82593	3.35207	3.44619	3.39872	3.39899	3.71906	3.8191	3.54849	3.69555	3.71292	3.46906	3.80959	3.66385
700	Avocadienofuran	2.7	level2	247.205	267.9	POS	0.0198787	0.0244364	0.014974	0.019763	0.025628	0.0242507	0.0220915	0.0239901	0.0485479	0.0247352	0.0228132	0.0320321	0.0243001	0.0253895	0.0247315	0.024807
701	4'-Methyl-.alpha.-pyrrolidinohexanophenone	2.7	level2	260.2	265.9	POS	0.123669	0.095846	0.0798829	0.0997994	0.0964564	0.146527	0.162762	0.135248	0.125775	0.096495	0.114328	0.112199	0.0942481	0.0986609	0.132834	0.108581
702	1-Hexadecylamine	2.7	level2	242.284	256.4	POS	0.00777975	0.0115703	0.0157622	0.0117041	0.0196303	0.0208201	0.0235189	0.0213231	0.00540903	0.0123218	0.00565114	0.00779398	0.0146027	0.0110778	0.0168829	0.0141878
703	Lupinine	2.7	level2	170.153	246.5	POS	0.189671	0.148777	0.107448	0.148632	0.124718	0.163961	0.169662	0.152781	0.146135	0.118779	0.174171	0.146361	0.129494	0.150349	0.187905	0.155916
704	(2E,6E,10E,14S)-14-((2-O-.beta.-D-Glucopyranosyl-.beta.-D-glucopyranosyl)oxy)-2,6,10,14-tetramethylhexadeca-2,6,10,15-tetraenoic acid	2.7	level2	643.333	240.3	NEG	6.47073	9.22879	5.80344	7.16765	8.22145	8.24097	9.28484	8.58242	8.97183	7.61389	9.92927	8.83833	8.62215	8.32218	8.10545	8.34993
705	Amorfrutin 2	2.7	level2	305.176	236	NEG	0.997396	0.961467	0.738593	0.899152	1.00828	1.16275	1.19332	1.12145	1.15931	1.26158	1.15452	1.19181	1.11595	1.06291	1.08611	1.08832
706	1-Hexadecylpyridinium cation	2.7	level2	304.299	234.7	POS	0.0337084	0.0403707	0.0331379	0.035739	0.0389427	0.0464499	0.0382616	0.0412181	0.0378497	0.0374008	0.0403915	0.0385473	0.042042	0.0349343	0.04096	0.0393121
707	Azoxystrobin	2.7	level2	404.123	230.2	POS	0.0559804	0.0650509	0.0591406	0.0600573	0.0862492	0.0807317	0.091039	0.0860066	0.20184	0.1102	0.104292	0.138777	0.100221	0.0693875	0.0682065	0.0792716
708	(3Z)-3-(1H-Pyrrol-2-ylmethylene)-1,3-dihydro-2H-indol-2-one	2.7	level2	211.086	229.4	POS	0.0890449	0.100701	0.0785337	0.0894266	0.0938515	0.0892363	0.0990771	0.094055	0.113403	0.107548	0.105173	0.108708	0.100571	0.101689	0.101365	0.101208
709	.alpha.-Cyclohexylmandelic acid	2.7	level2	233.118	221.6	NEG	0.417933	0.454758	0.391299	0.42133	0.452816	0.461247	0.48385	0.465971	0.485547	0.517834	0.464459	0.48928	0.467689	0.509156	0.460558	0.479135
710	2-((5R,8S,8aS)-3,8-Dimethyl-2-oxo-1,2,4,5,6,7,8,8a-octahydroazulen-5-yl)prop-2-enoic acid	2.7	level2	247.134	221.1	NEG	0.133139	0.149202	0.0839182	0.122086	0.109878	0.104314	0.117704	0.110632	0.142184	0.132407	0.117946	0.130846	0.120233	0.118622	0.11581	0.118222
711	2,6-Dimethoxy-4-(1-propenyl)phenol	2.7	level2	195.101	218.1	POS	0.0776723	0.0894936	0.0600214	0.0757291	0.237328	0.122838	0.121022	0.160396	0.131445	0.115069	0.101267	0.115927	0.120985	0.133312	0.11139	0.121896
712	2-(3,4,5-Trimethoxyphenyl)-1H-benzimidazole	2.7	level2	285.123	208.9	POS	0.0540652	0.0625558	0.0444932	0.0537047	0.0608969	0.0612929	0.0658015	0.0626638	0.0753435	0.0784726	0.0783241	0.0773801	0.0639291	0.0668507	0.0643104	0.0650301
713	(5S)-1,2,3,4,5,6,7,8,9,10-Decahydro-5,9-methanobenzo[8]annulen-11-one	2.7	level2	191.143	207.5	POS	0.182964	0.207837	0.146164	0.178988	0.212742	0.190602	0.201871	0.201738	0.219316	0.190937	0.212288	0.207513	0.20572	0.213079	0.208707	0.209168
714	2,4,6-Trimethyl-4-phenyl-1,3-dioxane	2.7	level2	207.137	207.5	POS	0.162092	0.158367	0.127721	0.149393	0.187264	0.175318	0.193381	0.185321	0.216619	0.200675	0.194978	0.204091	0.188788	0.20816	0.172056	0.189668
715	3-(3,4-Dimethoxyphenyl)-7-methoxy-4-methylcoumarin	2.7	level2	327.122	207.5	POS	0.15551	0.166301	0.137066	0.152959	0.207257	0.18148	0.211704	0.200147	0.35135	0.343849	0.350064	0.348421	0.240931	0.238287	0.232962	0.237393
716	Colnelenic_acid	2.7	level2	293.21	206.2	POS	0.0799524	0.177742	0.0695614	0.109085	0.0961427	0.183096	0.104132	0.12779	0.113253	0.0975566	0.103528	0.104779	0.211826	0.100783	0.104371	0.138993
717	(2S,4S)-4-Cyclohexylpyrrolidine-2-carboxylic acid	2.7	level2	198.148	203.3	POS	0.0104399	0.0424562	0.00834304	0.020413	0.0104832	0.0338253	0.0133852	0.0192312	0.0403203	0.0414915	0.0131022	0.031638	0.0438048	0.0396689	0.0456579	0.0430439
718	Corypalline	2.7	level2	194.117	202.3	POS	0.484013	0.600566	0.448775	0.511118	0.670472	0.639097	0.659696	0.656421	1.09844	0.988976	1.21234	1.09992	0.912299	0.906763	0.834374	0.884479
719	5-Hydroxy-3,4-dihydro-2(1H)-quinolinone	2.7	level2	164.07	192.3	POS	0.0230829	0.0325055	0.0192337	0.0249407	0.025476	0.0267706	0.0358025	0.0293497	0.050443	0.0450049	0.0604104	0.0519528	0.0740282	0.0638226	0.0606405	0.0661637
720	7-Diethylamino-3-formylcoumarin	2.7	level2	246.112	192.3	POS	0.0233775	0.0586508	0.0264755	0.036168	0.0381593	0.0260041	0.0316216	0.0319283	0.107217	0.0351517	0.0409873	0.0611187	0.0374574	0.0377399	0.0409953	0.0387309
721	8-Methoxy-1',3',3'-trimethyl-6-nitrospiro[chromene-2,2'-indoline]	2.7	level2	353.149	191.7	POS	0.100743	0.123536	0.0808593	0.101713	0.110125	0.10447	0.138129	0.117574	0.11456	0.350975	0.11674	0.194092	0.0920326	0.137462	0.0899713	0.106489
722	Quinolin-2-ol	2.7	level2	146.06	190.2	POS	0.0265168	0.0277395	0.0201611	0.0248058	0.0319051	0.0354065	0.0340255	0.033779	0.0333491	0.0347007	0.0290556	0.0323684	0.0283107	0.0299271	0.0242366	0.0274915
723	Rosmaricine	2.7	level2	346.2	189.1	POS	0.1231	0.107248	0.0908878	0.107079	0.128962	0.112141	0.147583	0.129562	0.123887	0.109126	0.139457	0.124157	0.153041	0.122358	0.125179	0.133526
724	Toddalolactone	2.7	level2	309.133	186.2	POS	0.0676021	0.0721812	0.0624052	0.0673962	0.0734558	0.0632161	0.0731589	0.0699436	0.0629564	0.0527446	0.0674027	0.0610345	0.0690481	0.0607094	0.0724867	0.0674147
725	2,6-Dimethylisonicotinic acid	2.7	level2	152.07	184.6	POS	0.097598	0.11578	0.0871919	0.10019	0.133572	0.135568	0.138789	0.135976	0.204532	0.180704	0.206256	0.197164	0.162664	0.149704	0.151796	0.154721
726	4(1H)-Quinolinone, 3-methoxy-1-methyl-	2.7	level2	190.086	183.1	POS	0.0195254	0.0227951	0.019746	0.0206889	0.0330326	0.0349102	0.0346768	0.0342065	0.0727075	0.0646823	0.083042	0.0734773	0.0621986	0.140815	0.0528117	0.085275
727	6,7-Dimethylesculetin	2.7	level2	207.065	183.1	POS	0.0463198	0.0944596	0.0824613	0.0744135	0.102549	0.0315428	0.108649	0.0809134	0.03806	0.0985553	0.0890224	0.0752126	0.0450445	0.0406408	0.0634571	0.0497141
728	4-Acetyl-L-phenylalanine	2.7	level2	208.096	183.1	POS	0.0983858	0.116041	0.129401	0.114609	0.187752	0.180441	0.194547	0.18758	0.450808	0.476229	0.501074	0.476037	0.338472	0.428741	0.300097	0.35577
729	5-Hexyl-1,4-dioxan-2-one	2.7	level2	187.132	182.5	POS	0.134979	0.147027	0.062475	0.114827	0.0831657	0.0880979	0.152907	0.108057	0.0966324	0.152628	0.167354	0.138871	0.143348	0.0923492	0.0819968	0.105898
730	3,5-Di-tert-butyl-2-hydroxybenzaldehyde	2.7	level2	235.169	182.3	POS	0.148616	0.147943	0.127267	0.141275	0.176537	0.169095	0.172523	0.172718	0.158866	0.162272	0.186713	0.169284	0.156552	0.188559	0.164955	0.170022
731	4-(3,4-Dihydroxyphenyl)-7-hydroxy-2-oxo-2H-chromen-5-yl 6-O-pentopyranosylhexopyranoside	2.7	level2	579.136	178.3	NEG	0.281608	0.192453	0.142391	0.205484	0.400749	0.46042	0.592398	0.484523	0.430788	0.383185	0.477727	0.430567	0.354721	0.409851	0.168197	0.310923
732	Pancracine	2.7	level2	288.122	178.2	POS	0.0207207	0.0201118	0.0157404	0.0188577	0.0337664	0.0356368	0.0389315	0.0361116	0.068539	0.0510529	0.0682671	0.0626197	0.15903	0.122735	0.103371	0.128379
733	2-[5-(2-Hydroxypropyl)oxolan-2-yl]propanoic acid	2.7	level2	201.113	177.4	NEG	0.621903	0.734006	0.531163	0.629024	0.672957	0.97359	0.743183	0.796577	1.04755	0.64032	0.742477	0.810115	0.617941	1.05305	0.684075	0.785023
734	5,7,3',4',5'-Pentamethoxyflavone	2.7	level2	373.127	175.7	POS	0.0618727	0.0460123	0.0465723	0.0514857	0.0515066	0.0431229	0.0470054	0.0472116	0.0507294	0.063751	0.0474263	0.0539689	0.0432317	0.0394626	0.0485811	0.0437585
735	Dehydro-1,8-cineole	2.7	level2	153.127	175.1	POS	0.117171	0.127174	0.119114	0.121153	0.108283	0.120603	0.117175	0.115354	0.105193	0.107114	0.11471	0.109006	0.141133	0.116141	0.11851	0.125261
736	Methyl_1-methoxy-1H-indole-3-carboxylate	2.7	level2	206.081	171.4	POS	0.0403792	0.0381523	0.0290715	0.0358677	0.101311	0.103177	0.213458	0.139315	0.0729625	0.0741895	0.0794407	0.0755309	0.132951	0.135168	0.0588316	0.108984
737	4-Butyloxazole	2.7	level2	126.091	170.5	POS	0.00939434	0.00888895	0.00424738	0.00751022	0.0120944	0.0124724	0.0121625	0.0122431	0.0161246	0.0132888	0.0170531	0.0154888	0.0185763	0.0192056	0.0180588	0.0186136
738	2-(1H-Indol-1-yl)acetamide	2.7	level2	175.086	167.6	POS	0.39784	0.333352	0.351894	0.361029	0.40903	0.396706	0.478045	0.427927	0.383459	0.492051	0.243693	0.373067	0.906939	0.45159	0.280836	0.546455
739	rac-trans-4-Cotininecarboxylic acid	2.7	level2	221.091	161.2	POS	0.100565	0.10984	0.11678	0.109062	0.198465	0.220292	0.21291	0.210556	0.208904	0.206348	0.194808	0.203354	0.150132	0.148808	0.169606	0.156182
740	3-(4-Hydroxyanilino)-5,5-dimethyl-2-cyclohexen-1-one	2.7	level2	232.133	160.3	POS	0.375845	0.445227	0.352635	0.391236	0.396238	0.36263	0.425468	0.394779	0.375204	0.363328	0.414144	0.384225	0.399942	0.472181	0.372217	0.41478
741	3-(4-Methoxyanilino)-5,5-dimethyl-2-cyclohexen-1-one	2.7	level2	246.148	157.3	POS	0.343206	0.397016	0.309675	0.349966	0.482087	0.416099	0.63164	0.509942	0.431055	0.36326	0.507458	0.433925	0.508554	0.43506	0.475609	0.473074
742	2-Glucosyloxy-4-methoxycinnamic acid	2.7	level2	355.103	153.1	NEG	2.63895	2.21228	2.56739	2.47287	1.68422	1.5268	2.07921	1.76341	1.75371	1.58781	1.78108	1.70754	1.90766	1.75615	1.73216	1.79866
743	3-Methyl-4-pentenoic acid	2.7	level2	113.061	150.4	NEG	0.212414	0.169068	0.141815	0.174432	0.188889	0.187625	0.212621	0.196378	0.181642	0.205175	0.215251	0.200689	0.206271	0.205586	0.194708	0.202188
744	Metazamide	2.7	level2	205.097	143.8	POS	0.0396407	0.0395244	0.0300869	0.0364173	0.0430828	0.0432712	0.052534	0.046296	0.053294	0.0684477	0.0497816	0.0571744	0.0489711	0.0581415	0.0390194	0.0487107
745	Nigellicine	2.7	level2	247.107	139.2	POS	0.0950932	0.091635	0.075989	0.0875724	0.114312	0.0985099	0.128827	0.113883	0.112442	0.10573	0.108744	0.108972	0.106637	0.0966083	0.111018	0.104754
746	4-Hydroxyhexyl .beta.-D-glucopyranoside	2.7	level2	279.145	119.8	NEG	0.168214	0.16645	0.136395	0.15702	0.152001	0.157168	0.200675	0.169948	0.14169	0.13584	0.181939	0.153156	0.155556	0.157088	0.137457	0.150034
747	Methyl acetoacetate	2.7	level2	117.054	117.9	POS	0.402398	0.407061	0.375404	0.394954	0.444675	0.376192	0.42191	0.414259	0.414254	0.461706	0.469575	0.448512	0.449041	0.452777	0.44918	0.450333
748	Metanephrine	2.7	level2	198.112	106.5	POS	2.24297	2.56338	0.0384159	1.61492	0.102873	0.085733	0.086417	0.0916742	0.206824	0.341128	0.215676	0.254542	0.139667	0.155001	0.132326	0.142331
749	N-[4-(1H-Inden-1-ylidenemethyl)phenyl]guanidine	2.7	level2	262.134	54.9	POS	0.177246	0.215195	0.173528	0.188656	0.204743	0.194859	0.210971	0.203524	0.22446	0.215568	0.237226	0.225751	0.205966	0.213787	0.201716	0.207156
750	5-Hydroxymethyl-2-furancarboxylic acid	2.7	level2	141.019	38.1	NEG	0.410155	0.802922	0.799819	0.670965	0.416826	0.39422	0.495933	0.43566	0.501443	0.475694	0.613403	0.53018	0.521696	0.495676	1.06638	0.694584
751	2-(Diethylamino)acetic acid	2.7	level2	132.101	28.1	POS	7.49755	7.399	7.13313	7.34322	7.49781	8.16881	8.4344	8.03368	8.23662	9.4554	8.02336	8.5718	7.90948	9.12293	7.06465	8.03235
752	Betonicine	2.7	level2	160.096	25.6	POS	0.184937	0.162759	0.145936	0.164544	0.200829	0.174934	0.207987	0.194583	0.234926	0.234688	0.230451	0.233355	0.207097	0.200064	0.180295	0.195819
753	N-Ethylglycine	2.7	level2	104.07	25	POS	2.08986	1.73787	1.76944	1.86572	1.76989	1.62271	1.83698	1.74319	1.79107	2.43157	1.91559	2.04608	1.78519	2.54422	1.48681	1.93874
754	1-Methylcyclohexanol	2.7	level2	115.111	17.6	POS	0.724953	0.785876	0.724994	0.745274	0.48268	0.767932	0.843229	0.697947	0.508968	0.819081	0.536551	0.621533	0.574297	0.595703	0.829391	0.666464
755	(R)-3-Methylcyclohexanone	2.7	level2	113.096	16.9	POS	0.087641	0.102237	0.0913765	0.0937516	0.0933168	0.0566281	0.104814	0.0849195	0.107898	0.101675	0.108267	0.105947	0.101416	0.0985879	0.100557	0.100187
756	1-Octadecylamine	2.7	level2	270.315	271.2	POS	0.00954775	0.00974796	0.0105031	0.00993293	0.0123279	0.00968785	0.0104238	0.0108132	0.0115076	0.0134521	0.0108892	0.0119497	0.00948283	0.0115649	0.0125464	0.0111981
757	17alpha-Methyltestosterone	2.7	level2	303.231	260.6	POS	0.110328	0.168614	0.0869528	0.121965	0.1654	0.116934	0.194798	0.159044	0.222811	0.183669	0.141488	0.182656	0.12803	0.117896	0.0871091	0.111012
758	cyclopentolate	2.7	level2	292.19	243.1	POS	0.238641	0.12104	0.0832612	0.147648	0.128975	0.306945	0.404079	0.28	0.144982	0.116235	0.167538	0.142918	0.142252	0.130073	0.186584	0.15297
759	Zerumbone_oxide	2.7	level2	235.169	230.7	POS	0.0834132	0.28839	0.216135	0.195979	0.127929	0.0570934	0.119994	0.101672	0.121809	0.133271	0.281809	0.178963	0.2842	0.0710756	0.30885	0.221375
760	Tectorigenin	2.7	level2	301.07	222.1	POS	0.0633714	0.0552759	0.0440671	0.0542381	0.0470119	0.132796	0.0997031	0.0931704	0.0583824	0.0461233	0.0534787	0.0526615	0.0535255	0.0529986	0.0867265	0.0644169
761	D6-Ambrettolide	2.7	level2	253.216	215.5	POS	0.10955	0.0574964	0.103341	0.0901292	0.121385	0.0537224	0.114324	0.096477	0.123581	0.11573	0.120525	0.119945	0.0593387	0.0557988	0.0557407	0.0569594
762	Mefenamic_acid	2.7	level2	242.117	212.2	POS	0.0461134	0.0683541	0.0409744	0.051814	0.0710182	0.0641224	0.0779922	0.0710443	0.114161	0.0928292	0.116332	0.107774	0.0914617	0.0967815	0.100206	0.0961496
763	2,6-Di-tert-butyl-1,4-benzoquinone	2.7	level2	221.153	212	POS	0.0810226	0.0756452	0.0627913	0.073153	0.0856514	0.0796836	0.0981168	0.0878172	0.094464	0.136513	0.0921523	0.10771	0.0803107	0.0940589	0.0801188	0.0848295
764	Ketorolac	2.7	level2	256.096	204.3	POS	0.394598	0.501107	0.365549	0.420418	0.581476	0.547725	0.568996	0.566066	1.01967	0.847888	1.07546	0.981007	0.750229	0.767314	0.712291	0.743278
765	Hulupinic_acid	2.7	level2	265.143	202.3	POS	0.10482	0.110797	0.0782208	0.0979458	0.107888	0.0944693	0.107262	0.103207	0.108086	0.119196	0.111673	0.112985	0.113265	0.116769	0.105907	0.11198
766	Indole-3-butyric acid	2.7	level2	204.101	201	POS	0.0147376	0.0196681	0.013573	0.0159929	0.0256161	0.0393496	0.0530278	0.0393311	0.0899926	0.0506773	0.0644654	0.0683785	0.0467868	0.0464697	0.0811419	0.0581328
767	5-Methoxytryptophol	2.7	level2	192.101	183.9	POS	0.0405364	0.0293625	0.0325098	0.0341362	0.0820759	0.0420705	0.0594184	0.0611883	0.0883985	0.0615228	0.0737669	0.0745627	0.0690104	0.0690022	0.0935396	0.077184
768	(R)-Salsolinol	2.7	level2	180.101	183.8	POS	0.189708	0.210741	0.18522	0.195223	0.241499	0.256179	0.256414	0.251364	0.580439	0.535043	0.594693	0.570058	0.433467	0.443891	0.414295	0.430551
769	Benzocaine	2.7	level2	166.086	174.8	POS	0.403156	0.468229	0.348648	0.406678	0.503994	0.466151	0.507022	0.492389	0.721594	0.663041	0.758297	0.714311	0.577844	0.587058	0.563571	0.576158
770	Gabapentin	2.7	level2	172.133	173.1	POS	0.052384	0.0629785	0.064929	0.0600972	0.038119	0.0417132	0.0464284	0.0420869	0.0518331	0.0611337	0.0744818	0.0624829	0.0506667	0.0498079	0.0480552	0.0495099
771	N-Methylvaline	2.7	level2	132.101	171.5	POS	0.0518362	0.187428	0.0452139	0.0948259	0.0687294	0.0700467	0.0722966	0.0703576	0.0749497	0.0842117	0.0835054	0.0808889	0.0738693	0.0742788	0.0628541	0.0703341
772	1-[4-hydroxy-3-(3-methylbut-2-enyl)phenyl]ethanone	2.7	level2	205.122	167.1	POS	0.0725818	0.0705265	0.0536093	0.0655725	0.0761241	0.0737811	0.0733603	0.0744218	0.0628501	0.0585159	0.0688	0.0633887	0.0742512	0.0752474	0.0692319	0.0729102
773	Bilobalide A	2.7	level2	349.089	143.6	POS	0.0731267	0.0818953	0.0758483	0.0769568	0.0765038	0.0704774	0.0798536	0.0756116	0.0647702	0.0649455	0.0690234	0.0662463	0.0727839	0.0680959	0.0796872	0.0735223
774	Laccarin	2.7	level2	195.112	64	POS	0.0801771	0.0927862	0.106904	0.093289	0.154055	0.219513	0.219981	0.19785	0.21265	0.276033	0.224595	0.237759	0.205576	0.243778	0.23589	0.228415
775	Nitrazepam	2.7	level2	282.087	35.4	POS	0.279455	0.387538	0.291183	0.319392	0.315144	0.252791	0.300128	0.289354	0.215586	0.184868	0.258595	0.219683	0.287947	0.2831	0.334923	0.30199
776	Phenacetin	2.7	level2	180.101	27.8	POS	0.67761	0.883306	0.336753	0.632556	0.655035	1.33806	1.62136	1.20482	2.49194	0.634038	0.657724	1.26123	2.36353	2.14167	2.19724	2.23415
777	Stauprimide	2.69	level2	583.197	339.6	NEG	0.0652823	0.080711	0.0816539	0.0758824	0.0993603	0.103495	0.101083	0.101313	0.0824524	0.0767399	0.0829766	0.0807229	0.106264	0.143508	0.143306	0.131026
778	.beta.-Amyrenonol	2.69	level2	441.371	320.2	POS	0.0514049	0.0521191	0.0414241	0.048316	0.0469647	0.0539569	0.0577143	0.0528786	0.0612125	0.0553656	0.0604552	0.0590111	0.0598074	0.0556426	0.060797	0.058749
779	Idoxanthin	2.69	level2	599.408	300.9	POS	0.101045	0.204324	0.0985431	0.134637	0.142439	0.350384	0.132077	0.2083	0.342824	0.143287	0.386243	0.290785	0.138013	0.155257	0.141083	0.144784
780	5-Tetradecynoic acid	2.69	level2	223.17	284.6	NEG	0.0821247	0.0914244	0.0757593	0.0831028	0.0690534	0.0886963	0.0868915	0.0815471	0.0844378	0.079136	0.0799016	0.0811585	0.0740655	0.0700292	0.069938	0.0713442
781	Curlone	2.69	level2	219.174	265.7	POS	0.0651199	0.0959406	0.0872223	0.0827609	0.0939852	0.045274	0.0855012	0.0749201	0.0886083	0.108573	0.0882098	0.0951303	0.090746	0.111331	0.0887829	0.0969535
782	6-Methylchromanone	2.69	level2	163.075	263.9	POS	0.36521	0.48753	0.407654	0.420131	0.421582	0.419396	0.405185	0.415388	0.439769	0.448162	0.426422	0.438118	0.469791	0.442697	0.424173	0.445554
783	Heptadecasphing-4-enine	2.69	level2	286.273	261	POS	0.188969	0.152994	0.135351	0.159104	0.200372	0.268444	0.343727	0.270848	0.211494	0.172115	0.231492	0.205034	0.163983	0.183429	0.215075	0.187496
784	6Z,9Z-octadecadienoic_acid	2.69	level2	281.247	250	POS	0.0362024	0.0658004	0.0544518	0.0521515	0.0645426	0.0556914	0.0508044	0.0570128	0.0661957	0.0679172	0.0599156	0.0646762	0.0595764	0.0703582	0.0668422	0.0655923
785	2-(9-Decenyl)glutaconic acid	2.69	level2	267.159	248.6	NEG	0.169422	0.194324	0.143151	0.168966	0.160469	0.200365	0.21739	0.192741	0.199652	0.196127	0.192291	0.196023	0.184852	0.180715	0.182402	0.182656
786	Asperglaucide	2.69	level2	445.211	244.6	POS	0.0380199	0.0770527	0.0218507	0.0456411	0.0544664	0.0367495	0.0670112	0.0527424	0.0390096	0.0367865	0.0258773	0.0338912	0.037464	0.0290285	0.0249693	0.0304873
787	N-Cyclohexylcyclopropanecarboxamide	2.69	level2	168.138	240	POS	0.115561	0.0835491	0.0630098	0.0873733	0.0723287	0.11444	0.126506	0.104425	0.096832	0.0683742	0.102722	0.0893095	0.080526	0.0871683	0.117491	0.0950617
788	1-Pentanone, 1-(4-hydroxy-3-methoxyphenyl)-2-(1-pyrrolidinyl)-	2.69	level2	278.174	234	POS	0.202988	0.207812	0.112459	0.174419	0.133132	0.293446	0.259337	0.228638	0.183481	0.147248	0.221907	0.184212	0.1728	0.18058	0.229196	0.194192
789	Carbobenzyloxy-L-norvalyl-L-norleucine	2.69	level2	365.208	228.7	POS	0.115469	0.163309	0.112406	0.130395	0.174295	0.146833	0.169147	0.163425	0.14039	0.15589	0.153583	0.149954	0.176695	0.18697	0.164296	0.175987
790	N-Methyl-O-methyl-L-tyrosine	2.69	level2	208.098	220.4	NEG	0.747007	0.666424	0.402564	0.605332	0.895855	1.23492	0.943614	1.02479	1.25218	1.31413	1.14394	1.23675	0.911161	1.17842	0.793285	0.960956
791	Timosaponin A-III	2.69	level2	741.441	199.8	POS	0.040292	0.0495728	0.0794371	0.056434	0.0556485	0.0839085	0.0557163	0.0650911	0.0607828	0.0494355	0.0640185	0.0580789	0.0523157	0.061578	0.054449	0.0561142
792	4-Oxododecanedioic acid	2.69	level2	243.124	198.9	NEG	0.775813	0.644335	0.606194	0.675448	0.722726	0.793912	0.871937	0.796192	0.818279	0.76152	0.857523	0.812441	0.676656	0.767855	0.750611	0.731708
793	6,7-Dimethoxyquinolin-4-ol	2.69	level2	206.081	190.2	POS	0.0259423	0.0329353	0.0195685	0.0261487	0.0337422	0.0281309	0.0371188	0.0329973	0.0481222	0.0493508	0.0500249	0.049166	0.0428811	0.0416123	0.0448057	0.0430997
794	Maltol	2.69	level2	127.039	189.9	POS	0.0697875	0.068995	0.0706315	0.0698047	0.0792813	0.0596565	0.0627388	0.0672256	0.0686794	0.0810834	0.13654	0.0954342	0.07815	0.0762403	0.0809259	0.0784388
795	2,3,6,7-Tetrahydro-7-methylcyclopent[b]azepin-8(1H)-one	2.69	level2	164.106	188.8	POS	0.0229089	0.0230461	0.0162735	0.0207428	0.0628891	0.0278312	0.0273817	0.0393673	0.034706	0.0776146	0.030732	0.0476842	0.0253104	0.0311189	0.0272944	0.0279079
796	14-Deoxy-12-hydroxyandrographolide	2.69	level2	351.216	182.1	POS	0.0634334	0.0474843	0.122105	0.0776744	0.0638212	0.0573023	0.0641753	0.0617662	0.0574062	0.0959184	0.0617692	0.0716979	0.0602143	0.056142	0.0497681	0.0553748
797	5,7-Dihydroxy-2-(4-hydroxyphenyl)-6,8-bis(3,4,5-trihydroxyoxan-2-yl)chromen-4-one	2.69	level2	533.13	176.3	NEG	0.0483164	0.058071	0.0489401	0.0517758	0.0558888	0.0515885	0.0620019	0.0564931	0.0528428	0.0456794	0.0546116	0.0510446	0.052565	0.0537114	0.0539149	0.0533971
798	Eupatoriochromene	2.69	level2	219.101	175.8	POS	0.21887	0.251837	0.229936	0.233548	0.185417	0.244355	0.270715	0.233495	0.273129	0.26705	0.270238	0.270139	0.23712	0.176775	0.237201	0.217032
799	N-Acetyl-D-norleucine	2.69	level2	174.112	163.2	POS	0.13471	0.139862	0.213595	0.162722	0.16796	0.178166	0.170173	0.1721	0.202057	0.209763	0.298694	0.236838	0.139192	0.28379	0.23161	0.218198
800	4-Oxo-4-(3-pyridyl)butanal	2.69	level2	164.07	159.9	POS	0.2078	0.233449	0.184942	0.20873	0.251782	0.234406	0.261909	0.249366	0.375193	0.33496	0.364847	0.358333	0.301383	0.309146	0.290232	0.300253
801	heptan-2-one	2.69	level2	115.111	159.8	POS	0.0327308	0.0360699	0.0323777	0.0337261	0.0369196	0.0345685	0.039362	0.03695	0.0424283	0.0383385	0.0361047	0.0389572	0.0409825	0.0417804	0.0395316	0.0407648
802	1,2,3,4-Tetrahydro-6,7-isoquinolinediol	2.69	level2	166.086	159.5	POS	3.24185	3.65056	2.94895	3.28045	3.93479	3.67931	4.06572	3.89327	5.75712	5.17164	5.77354	5.56743	4.48075	4.81873	4.45764	4.58571
803	1-Methylhexahydroazepin-4-one	2.69	level2	128.107	158.7	POS	0.0309171	0.0274582	0.0314455	0.0299403	0.0364751	0.0367022	0.0348048	0.0359941	0.040712	0.0481915	0.0427283	0.0438772	0.0294493	0.0383578	0.0308892	0.0328988
804	.alpha.-Hydroxymetoprolol	2.69	level2	284.185	155.2	POS	0.25948	0.20001	0.190614	0.216701	0.233551	0.181124	0.243368	0.219348	0.260018	0.388823	0.310404	0.319748	0.240223	0.243086	0.203117	0.228809
805	[(3,4,5-Trimethoxybenzoyl)amino]acetic acid	2.69	level2	268.082	151.7	NEG	0.182459	0.200125	0.14989	0.177491	0.229327	0.218584	0.268956	0.238956	0.213284	0.756818	0.261283	0.410462	0.277083	0.286214	0.2574	0.273566
806	Roseoflavin	2.69	level2	406.172	139.5	POS	0.0171164	0.0215747	0.0237239	0.020805	0.0284722	0.0270374	0.031549	0.0290195	0.0485896	0.0412818	0.0551016	0.0483244	0.0369918	0.0424886	0.039905	0.0397951
807	p-Acetaminobenzoic acid	2.69	level2	180.065	99.8	POS	2.9059	1.25921	1.0777	1.74761	1.45738	2.66347	3.22792	2.44959	2.31844	3.05461	3.60813	2.99373	3.1642	3.26965	2.00128	2.81171
808	4-Pyridinecarboxaldehyde	2.69	level2	108.044	65.6	POS	0.114001	0.203074	0.10566	0.140912	0.126712	0.114457	0.139144	0.126771	0.174033	0.145718	0.31331	0.21102	0.137721	0.13375	0.154601	0.142024
809	Prochlorperazine sulfoxide	2.69	level2	390.139	38.9	POS	0.0827185	0.256593	0.211376	0.183562	0.262377	0.271541	0.137925	0.223947	0.383949	0.322944	0.142406	0.2831	0.108874	0.119482	0.147445	0.125267
810	3-Chloro-1H-indazole	2.69	level2	151.007	31.4	NEG	0.66093	0.426563	0.365987	0.484493	0.767494	0.410855	0.479895	0.552748	0.450467	0.430439	0.56479	0.481899	0.70875	0.431305	0.471847	0.537301
811	N-Methylcalystegine_B2	2.69	level2	190.107	28.8	POS	0.173035	0.224164	0.213772	0.203657	0.222401	0.246814	0.259045	0.242753	0.312885	0.264634	0.26382	0.280446	0.26493	0.249273	0.31846	0.277554
812	3-Pyridinecarboxaldehyde	2.69	level2	108.044	26.4	POS	0.35787	0.431916	0.331198	0.373661	0.479162	0.437267	0.520889	0.479106	0.637425	0.51013	0.678555	0.608703	0.551831	0.492436	0.526266	0.523511
813	Nolatrexed	2.69	level2	283.066	24.6	NEG	0.127293	0.172709	0.122385	0.140796	0.116455	0.189631	0.16411	0.156732	0.152741	0.144782	0.236267	0.17793	0.128329	0.163869	0.135564	0.142588
814	2,4-Difluorobenzylamine	2.69	level2	144.062	20.7	POS	0.0600472	0.043322	0.0437781	0.0490491	0.0511788	0.0448189	0.0450706	0.0470228	0.0473869	0.0520987	0.0407662	0.0467506	0.0455226	0.0483046	0.0152222	0.0363498
815	1-Phenyl-1H-pyrazolo[3,4-d]pyrimidine-4-thiol	2.69	level2	229.055	19.4	POS	0.0059735	0.0128691	0.00456152	0.00780137	0.0105261	0.0114285	0.0113087	0.0110878	0.0122701	0.00333061	0.0097185	0.00843975	0.0130104	0.0121843	0.012761	0.0126519
816	9-Oxo-9H-indeno[1,2-b]pyrazine-2,3-dicarbonitrile	2.69	level2	233.047	14.9	POS	3.94943	0.008225	3.46388	2.47385	0.00406582	0.00834351	4.18225	1.39822	3.00289	0.00705933	0.00510852	1.00502	4.08801	3.63986	4.71094	4.14627
817	2,3-Dihydro-6-methoxy-2,2-dimethyl-4H-1-benzopyran-4-one	2.69	level2	207.101	224.2	POS	0.0245339	0.0276324	0.0233153	0.0251605	0.0340614	0.0290642	0.0337912	0.0323056	0.0319007	0.0272037	0.027872	0.0289921	0.0310067	0.0335457	0.0301426	0.031565
818	Timosaponin A1	2.69	level2	579.388	199.7	POS	0.0609016	0.0751302	0.115238	0.0837564	0.0841348	0.115826	0.0918498	0.0972703	0.0852049	0.0787861	0.0950133	0.0863347	0.0790301	0.0886308	0.0785593	0.0820734
819	2-[1-hydroxy-1-(4-methoxyphenyl)propan-2-yl]oxy-6-(hydroxymethyl)oxane-3,4,5-triol	2.69	level2	343.14	193	NEG	0.242297	0.298737	0.25594	0.265658	0.278273	0.20211	0.321043	0.267142	0.317939	0.258808	0.282643	0.286463	0.320219	0.29174	0.247908	0.286622
820	9-{[(2E)-3,7-dimethyl-2,6-octadienyl]oxy}-7H-furo[3,2-g]chromen-7-one	2.69	level2	361.139	176.4	POS	0.183181	0.39177	0.15637	0.243774	0.235358	0.210876	0.247093	0.231109	0.273229	0.27206	0.320755	0.288681	0.259452	0.281489	0.263145	0.268029
821	Phenylpropionylglycine	2.69	level2	208.096	170.2	POS	0.188266	0.21871	0.163382	0.190119	0.238495	0.25686	0.262867	0.252741	0.334914	0.254412	0.309401	0.299576	0.24699	0.233937	0.251039	0.243989
822	Mepacrine	2.69	level2	400.217	163.2	POS	0.0933593	0.0601537	0.067987	0.0738333	0.0898826	0.102439	0.0963546	0.0962253	0.0706501	0.0625289	0.0852075	0.0727955	0.0840148	0.0718756	0.070749	0.0755465
823	Neolinustatin	2.69	level2	422.166	159.8	NEG	0.624865	0.681884	0.563134	0.623294	0.741965	0.695346	0.781709	0.739673	1.36037	1.18895	1.06175	1.20369	0.835125	0.869163	0.833723	0.846004
824	N-Acetylvanilalanine	2.69	level2	254.102	131	POS	0.16621	0.204526	0.133991	0.168242	0.2367	0.258184	0.267589	0.254157	0.39095	0.282308	0.444723	0.372661	0.319816	0.310405	0.295991	0.308737
825	(R)-Campholenic_aldehyde	2.69	level2	153.127	124.1	POS	0.727676	0.742276	0.724663	0.731538	0.777295	0.758928	0.793578	0.7766	0.80857	0.814269	0.000999903	0.54128	0.804373	0.811457	0.785862	0.800564
826	Muramate	2.69	level2	252.107	26.3	POS	1.98838	2.13725	2.07994	2.06852	2.28857	2.03576	2.23467	2.18633	2.51648	2.4615	2.68149	2.55316	2.41548	2.26696	2.19325	2.29189
827	Melittoside	2.69	level2	505.156	163.7	NEG	0.300298	0.267019	0.180547	0.249288	0.29667	0.281117	0.290127	0.289304	0.256793	0.288414	0.288318	0.277842	0.306922	0.273168	0.264845	0.281645
828	2-Acetylpyrrole	2.69	level2	110.06	161	POS	0.0469465	0.0470045	0.041303	0.0450847	0.0530944	0.051626	0.0544614	0.0530606	0.0728235	0.0755875	0.0800928	0.0761679	0.0767935	0.0718684	0.0708105	0.0731575
829	1-Hydroxy Vitamin D2	2.68	level2	413.341	322.7	POS	0.00404106	0.00318961	0.00380843	0.0036797	0.00184964	0.00522508	0.00542149	0.0041654	0.00369747	0.00518086	0.00334295	0.00407376	0.00447026	0.00421832	0.00289792	0.00386216
830	N,N-Dimethyl-N-(2-phenoxyethyl)-1-dodecanaminium cation	2.68	level2	334.31	313.4	POS	0.0405105	0.0469684	0.0452523	0.0442438	0.0436529	0.0508368	0.0510595	0.0485164	0.0508967	0.0517977	0.0534716	0.0520553	0.0489841	0.0517663	0.0513933	0.0507146
831	Alverine	2.68	level2	282.221	304.8	POS	0.0159898	0.0165829	0.0169173	0.0164966	0.0163396	0.0172055	0.0175065	0.0170172	0.0200143	0.0210447	0.0188411	0.0199667	0.0200213	0.0193736	0.0185394	0.0193114
832	Arachidonoyl-N,N-dimethylamide	2.68	level2	332.294	304.2	POS	0.00330722	0.00361054	0.00284554	0.00325443	0.00527386	0.00605954	0.00545174	0.00559505	0.00580291	0.00677249	0.00641502	0.00633014	0.00473065	0.00560366	0.00499264	0.00510898
833	1-Monolinolenin	2.68	level2	353.268	291.2	POS	0.0502581	0.0746289	0.0562769	0.060388	0.0776085	0.0748181	0.0777741	0.0767336	0.0733619	0.071715	0.0796071	0.0748947	0.0849761	0.0802621	0.0769249	0.080721
834	Thaxtomin A	2.68	level2	437.148	277.2	NEG	0.225083	0.2281	0.151741	0.201641	0.222067	0.22282	0.272474	0.239121	0.26269	0.175711	0.279345	0.239249	0.326547	0.237667	0.251006	0.27174
835	N-Cyclohexyl-3-methylbutanamide	2.68	level2	184.169	255.9	POS	0.22635	0.175891	0.144297	0.182179	0.192319	0.22553	0.273027	0.230292	0.21659	0.163633	0.198036	0.192753	0.174345	0.195579	0.220967	0.196964
836	4-Hydroxy-3-methoxy-2,10-bisaboladien-9-one	2.68	level2	267.195	230.1	POS	0.100935	0.112971	0.0830333	0.0989799	0.108153	0.124471	0.114821	0.115815	0.194272	0.120911	0.128997	0.14806	0.109482	0.118225	0.14896	0.125556
837	1-Butanone, 1-(1,3-benzodioxol-5-yl)-2-(dimethylamino)-	2.68	level2	236.127	210.9	POS	0.0585072	0.0817746	0.0330286	0.0577701	0.0550416	0.0433391	0.0587395	0.0523734	0.0737515	0.0684327	0.107024	0.0830694	0.0959453	0.103077	0.0895317	0.0961846
838	3-Ethoxy-4-isobutoxybenzaldehyde	2.68	level2	223.132	205.6	POS	0.0910944	0.126097	0.0881505	0.101781	0.119502	0.110245	0.121792	0.11718	0.119811	0.116066	0.126977	0.120951	0.135876	0.152719	0.134119	0.140905
839	N-Benzyl-D-serine	2.68	level2	194.082	205.6	NEG	0.321444	0.336329	0.370581	0.342785	0.4672	0.490117	0.513669	0.490328	0.996609	0.674401	0.629525	0.766845	0.516454	0.614728	0.438963	0.523382
840	Aureonitol	2.68	level2	207.137	191.7	POS	0.139705	0.154517	0.154036	0.149419	0.164436	0.18764	0.201276	0.184451	0.200565	0.157616	0.205171	0.187784	0.187335	0.163778	0.146634	0.165916
841	4',5,7-Trihydroxy-3'-prenylflavanone	2.68	level2	339.123	189	NEG	0.134073	0.0688396	0.063228	0.0887135	0.197222	0.0695099	0.200821	0.155851	0.0780741	0.151182	0.073158	0.100805	0.0882125	0.255111	0.205345	0.18289
842	1-(.beta.-D-Glucopyranosyloxy)-7-methyl-1,4a,5,6,7,7a-hexahydrocyclopenta[c]pyran-4-carboxylic acid	2.68	level2	359.135	179.6	NEG	1.95725	2.37363	2.0049	2.11193	2.42895	2.25936	2.50692	2.39841	1.81044	1.80716	1.99373	1.87044	2.21058	2.24391	2.36686	2.27378
843	L-DOPA methyl ester	2.68	level2	210.077	175	NEG	3.32712	3.67765	2.99371	3.33283	3.95071	3.98592	4.60025	4.17896	6.10434	5.1543	6.09215	5.7836	5.07465	5.12201	5.00857	5.06841
844	Cyclo(leucylprolyl)	2.68	level2	211.144	166	POS	0.0889002	0.108565	0.0898977	0.0957876	0.0999292	0.112988	0.105846	0.106254	0.114078	0.10964	0.109982	0.111233	0.10749	0.111237	0.107792	0.10884
845	3-((3-O-.beta.-D-Glucopyranosyl-.alpha.-L-arabinofuranosyl)oxy)-5-hydroxy-2-(4-hydroxyphenyl)-4-oxo-4H-chromen-7-yl 6-deoxy-.alpha.-L-mannopyranoside	2.68	level2	725.194	163.7	NEG	0.227723	0.217356	0.219263	0.221447	0.22418	0.213117	0.253726	0.230341	0.202046	0.198199	0.194102	0.198116	0.196708	0.224815	0.215761	0.212428
846	2-Ethyl-3-oxo-1,2,3,4-tetrahydro-6-quinoxalinecarboxylic acid	2.68	level2	219.077	160.4	NEG	0.136917	0.13768	0.141863	0.13882	0.238152	0.28339	0.281531	0.267691	0.256282	0.265286	0.249698	0.257089	0.19097	0.192429	0.239178	0.207526
847	5,6-Dihydro-4-methoxy-2H-pyran-2-one	2.68	level2	129.054	79.9	POS	0.0812489	0.079955	0.0751876	0.0787972	0.13092	0.119025	0.138096	0.129347	0.259762	0.179544	0.214037	0.217781	0.173822	0.20177	0.177853	0.184482
848	1-(5-Nitro-1H-indol-3-yl)ethan-1-one	2.68	level2	205.06	54.9	POS	0.651838	0.801573	0.612619	0.688676	0.943178	0.851349	1.01761	0.937378	1.12737	1.07087	1.29081	1.16302	0.970421	1.11427	0.894533	0.993075
849	4-(3-Bromophenyl)-3,4-dihydro[1,3,5]triazino[1,2-a]benzimidazol-2-amine	2.68	level2	342.034	23	POS	0.112024	0.123089	0.12145	0.118855	0.116572	0.119456	0.12652	0.120849	0.145681	0.132305	0.134724	0.13757	0.116444	0.124215	0.138816	0.126492
850	2-Methylpropanamine	2.68	level2	74.0963	357	POS	0.843679	0.895746	0.898694	0.879373	0.907948	0.857152	0.975791	0.91363	1.02392	1.04568	1.00891	1.02617	0.998051	1.00872	0.937872	0.981547
851	Lenalidomide__	2.68	level2	260.102	173.8	POS	0.0453323	0.0406797	0.036487	0.040833	0.0452774	0.0428576	0.0462803	0.0448051	0.0461765	0.0490988	0.0467404	0.0473386	0.0425351	0.0479425	0.044493	0.0449902
852	L-Tyrosine_methyl_ester	2.68	level2	196.096	47.4	POS	0.140616	0.353362	0.327473	0.273817	0.266932	0.456868	0.458073	0.393958	0.536229	0.334543	0.574313	0.481695	0.253104	0.291585	0.417742	0.32081
853	4,5-DIDEMETHYLSIMMONDSIN	2.68	level2	344.135	39.2	NEG	0.928942	0.782564	0.752011	0.821173	0.791706	0.718069	0.789971	0.766582	0.589644	0.799915	0.734609	0.708056	0.753757	0.857204	0.667676	0.759545
854	LPE(18:3)	2.68	level2	476.276	273.8	POS	0.017195	0.0256228	0.023666	0.0221613	0.0367518	0.0451385	0.0348485	0.0389129	0.0266864	0.029531	0.0309538	0.0290571	0.0432936	0.09726	0.03972	0.0600912
855	Sph(d18:2)	2.68	level2	298.273	241.4	POS	0.129853	0.0449115	0.0668491	0.080538	0.063985	0.0904704	0.0784086	0.0776213	0.0652937	0.100921	0.0723523	0.0795225	0.0893474	0.0811322	0.0567542	0.0757446
856	Monoolein	2.67	level2	357.299	298.7	POS	0.0202427	0.0277942	0.0191531	0.0223967	0.0273913	0.0232393	0.0290078	0.0265461	0.0260473	0.0284579	0.0284071	0.0276374	0.0319225	0.0318273	0.0344188	0.0327229
857	Decamethylcyclopentasiloxane	2.67	level2	371.1	296.1	POS	3.97414e-05	4.09401e-05	4.03135e-05	4.03317e-05	4.35073e-05	4.28513e-05	0.000396141	0.000160833	4.60313e-05	4.6127e-05	4.62558e-05	4.6138e-05	4.44752e-05	0.000339909	0.000403036	0.000262473
858	2-(Diisopropylamino)ethyl methacrylate	2.67	level2	214.179	294	POS	0.01014	0.00927469	0.00848215	0.00929894	0.00958197	0.00830765	0.00757411	0.00848791	0.00898371	0.0101968	0.0109303	0.0100369	0.00730861	0.00935729	0.00699915	0.00788835
859	3,5,9-Trioxa-4-phosphatetracosan-1-aminium, 7-(acetyloxy)-24-carboxy-4-hydroxy-N,N,N-trimethyl-, inner salt, 4-oxide, (R)-	2.67	level2	552.328	275.9	NEG	0.0119335	0.0157766	0.00841628	0.0120421	0.0245981	0.0213184	0.0181278	0.0213481	0.0169598	0.0121113	0.0225438	0.017205	0.0173679	0.0294227	0.026036	0.0242755
860	Tetradecanedioic acid	2.67	level2	257.175	252.1	NEG	0.0765764	0.0700253	0.0681204	0.071574	0.0738975	0.0966408	0.189752	0.120097	0.0915961	0.0861566	0.0785679	0.0854402	0.0819519	0.0692379	0.103327	0.084839
861	Pentadecylamine	2.67	level2	228.268	247.4	POS	0.143778	0.095229	0.102967	0.113991	0.136552	0.154588	0.19652	0.162553	0.0955651	0.0820192	0.0952432	0.0909425	0.102513	0.101384	0.103308	0.102401
862	Homononactinic acid	2.67	level2	215.129	223.7	NEG	0.135186	0.140899	0.146093	0.140726	0.155463	0.152489	0.189619	0.165857	0.17485	0.178282	0.162087	0.17174	0.147229	0.143386	0.164754	0.15179
863	Octyl_2-furoate	2.67	level2	225.148	204.9	POS	0.130877	0.135946	0.108119	0.124981	0.15998	0.14937	0.141374	0.150241	0.129032	0.11889	0.153736	0.133886	0.149522	0.159419	0.15503	0.154657
864	Secobarbital	2.67	level2	237.124	199.4	NEG	0.113103	0.0993075	0.075779	0.0960631	0.116849	0.125787	0.133744	0.12546	0.138938	0.177426	0.146396	0.154253	0.124673	0.148206	0.107722	0.126867
865	7-Hydroxyaustrobailignan_5	2.67	level2	343.153	185.1	POS	0.10817	0.0589161	0.072024	0.0797034	0.0613717	0.0855701	0.0537212	0.0668877	0.0636859	0.0910415	0.0630454	0.072591	0.0811321	0.0594547	0.0644067	0.0683312
866	Hexyl 6-O-pentopyranosylhexopyranoside	2.67	level2	395.193	183	NEG	0.119893	0.0609226	0.108055	0.0962903	0.0587625	0.152591	0.0809029	0.0974187	0.0681065	0.0544191	0.069356	0.0639605	0.11863	0.0728578	0.0709738	0.0874872
867	4-Methyl-3-(trifluoromethyl)-1H-pyrazol-5-amine	2.67	level2	164.043	179	NEG	0.592514	0.535039	0.612153	0.579902	0.595377	0.482355	0.579752	0.552495	0.587825	0.573624	0.583308	0.581586	0.604799	0.624446	0.598253	0.609166
868	N-{4-[(Phenylsulfonyl)amino]phenyl}acetamide	2.67	level2	289.064	178.3	NEG	0.113435	0.13141	0.105317	0.11672	0.352101	0.37348	0.520028	0.415203	0.376716	0.328225	0.429529	0.378157	0.154422	0.179261	0.135367	0.15635
869	7beta,12alpha-Dihydroxykaurenolide	2.67	level2	333.205	172.5	POS	0.0974927	0.0963532	0.0879895	0.0939452	0.10233	0.103866	0.119187	0.108461	0.0926619	0.0994211	0.115727	0.102603	0.112573	0.110643	0.10642	0.109879
870	Ambrosic acid	2.67	level2	265.143	165.2	POS	0.140249	0.120289	0.0963049	0.118948	0.141482	0.112036	0.132022	0.128514	0.116016	0.160134	0.176819	0.15099	0.13452	0.145246	0.122345	0.134037
871	2-(1',2',3',4'-Tetrahydroxybutyl)quinoxaline	2.67	level2	251.102	162.3	POS	0.336619	0.385755	0.318402	0.346925	0.328865	0.311916	0.348415	0.329732	0.387069	0.39656	0.424802	0.40281	0.391742	0.365801	0.310311	0.355951
872	cis-3-Hexenyl_pyruvate	2.67	level2	171.101	157.9	POS	0.0934991	0.0836488	0.0732277	0.0834585	0.0825058	0.0824033	0.0862989	0.083736	0.0829575	0.0843833	0.0838138	0.0837182	0.0919739	0.0847749	0.0918024	0.0895171
873	4-(2,6-Diketo-1-propyl-3,7-dihydropurin-8-yl)besylic acid	2.67	level2	349.06	157	NEG	6.69215	7.3847	6.19197	6.75627	6.90175	6.67907	8.80956	7.46346	6.66392	7.05999	8.74675	7.49022	7.76268	7.48265	6.90445	7.38326
874	Physanguloside A	2.67	level2	475.147	152.4	NEG	0.156208	0.131769	0.155341	0.147772	0.142401	0.156537	0.155758	0.151565	0.136394	0.126407	0.125172	0.129324	0.135584	0.0947209	0.121768	0.117358
875	6-Fluoro-4-hydroxycoumarin	2.67	level2	179.014	126.8	NEG	0.330963	0.295478	0.325807	0.317416	0.30576	0.423972	0.310604	0.346779	0.220566	0.322251	0.323258	0.288691	0.247313	0.167732	0.307305	0.240783
876	Galactosamine	2.67	level2	180.086	58.3	POS	1.8559	3.44221	2.2422	2.51344	2.0967	1.25826	3.3484	2.23445	5.02181	1.03736	2.34564	2.8016	1.76884	1.2395	1.51402	1.50745
877	Vanillic acid diethylamide	2.67	level2	224.128	55.5	POS	0.165756	0.159239	0.172884	0.16596	0.197431	0.15964	0.197566	0.184879	0.179398	0.279494	0.196489	0.21846	0.176227	0.191028	0.184777	0.184011
878	3-Ethoxy-2-hydroxy-5-nitrobenzaldehyde	2.67	level2	210.041	42.2	NEG	0.683403	0.600449	0.909015	0.730956	0.89454	1.52858	0.877109	1.10008	2.09323	2.04996	0.978678	1.70729	0.970589	0.912287	0.633032	0.838636
879	(2-Oxo-1-pyrrolidinyl)acetic acid	2.67	level2	144.065	39.6	POS	0.130827	0.134013	0.192508	0.15245	0.149854	0.149715	0.139918	0.146495	0.178333	0.181214	0.222846	0.194131	0.164132	0.17249	0.19255	0.176391
880	5-[4-(Diethylamino)phenyl]-4-ethyl-4H-1,2,4-triazol-3-yl hydrosulfide	2.67	level2	277.147	28.3	POS	1.42493	1.92115	1.48051	1.60886	1.5882	1.65388	1.82486	1.68898	1.815	1.58702	1.6427	1.68158	1.7741	1.68061	1.83102	1.76191
881	Isovalerylsarcosine	2.67	level2	174.112	26.3	POS	0.521404	0.591747	0.488323	0.533825	0.51384	0.519352	0.590477	0.541223	0.559723	0.574768	0.617959	0.58415	0.594867	0.602049	0.586636	0.594517
882	N-Methylcalystegine_C1	2.67	level2	206.102	24.4	POS	0.863454	0.975158	0.845248	0.89462	0.931243	0.808495	1.00687	0.915535	0.925982	0.909595	0.97707	0.937549	1.01297	0.946981	0.945159	0.968369
883	Met-Met	2.67	level2	279.083	22.7	NEG	0.686342	0.553876	0.521208	0.587142	0.503816	0.523212	0.624557	0.550528	0.590197	0.533247	0.564486	0.562644	0.559624	0.578986	0.547369	0.561993
884	Phytosphingosine-1-P	2.67	level2	398.266	281.9	POS	0.0170704	0.011019	0.0147394	0.0142762	0.0186185	0.0171204	0.0171553	0.0176314	0.0121054	0.0466847	0.01583	0.0248734	0.013009	0.0159132	0.0113361	0.0134194
885	MITOMYCIN C	2.67	level2	333.137	217.5	NEG	0.126302	0.115311	0.111704	0.117772	0.121094	0.142802	0.14904	0.137646	0.137244	0.147149	0.161044	0.148479	0.145026	0.164232	0.108572	0.139277
886	Metyrosine	2.67	level2	196.096	191.6	POS	0.0955452	0.0969944	0.0751517	0.0892304	0.11215	0.114493	0.127107	0.117916	0.15288	0.151233	0.154491	0.152868	0.130903	0.14609	0.119395	0.132129
887	Triadimenol	2.67	level2	296.116	27	POS	0.520333	0.55237	0.583058	0.55192	0.575522	0.54329	0.615685	0.578166	0.567843	0.61407	0.583241	0.588385	0.547996	0.590637	0.541178	0.559937
888	Fludarabine (phosphate)	2.67	level2	346.036	19.3	NEG	0.24549	0.232918	0.217443	0.23195	0.225321	0.234131	0.275566	0.245006	0.257827	0.228597	0.250243	0.245556	0.24962	0.252973	0.238298	0.246963
889	2-Methylbutylamine	2.66	level2	88.1118	356.6	POS	34.7329	36.9776	36.2553	35.9886	34.1645	32.0362	40.1657	35.4554	41.3151	41.9957	37.486	40.2656	40.0955	40.6551	35.5338	38.7615
890	1-Methyl-8-phenyl-7H-xanthine	2.66	level2	241.072	344.4	NEG	0.199656	0.140024	0.0916762	0.143785	0.0862749	0.138212	0.122443	0.115643	0.120925	0.0955028	0.11783	0.111419	0.146342	0.163489	0.185517	0.165116
891	Ramipril	2.66	level2	415.225	334	NEG	0.0885634	0.114347	0.106602	0.103171	0.134878	0.119574	0.156848	0.1371	0.143724	0.174925	0.247778	0.188809	0.160188	0.187144	0.134624	0.160652
892	Rhapontigenin	2.66	level2	257.082	227.9	NEG	0.093559	0.079971	0.0716528	0.0817276	0.113929	0.0774607	0.111623	0.101004	0.0996726	0.0979652	0.104787	0.100808	0.0990665	0.103542	0.103538	0.102049
893	9(10)-Epoxy-12Z-octadecenoic acid	2.66	level2	297.242	226.8	POS	0.313411	0.385525	0.281536	0.326824	0.381059	0.375436	0.38815	0.381548	0.427518	0.383125	0.453213	0.421285	0.369917	0.435832	0.426194	0.410648
894	Berberrubine	2.66	level2	323.112	225.5	POS	0.058172	0.0762157	0.077314	0.0705672	0.0674948	0.0616101	0.0786759	0.0692603	0.0709721	0.0692565	0.0754491	0.0718926	0.0745346	0.0689333	0.0720118	0.0718265
895	Tetradecylamine	2.66	level2	214.252	224.9	POS	0.0277779	0.0281194	0.0301617	0.0286863	0.03315	0.033048	0.0307616	0.0323199	0.0345272	0.033904	0.0334911	0.0339741	0.0279691	0.0309209	0.032638	0.0305093
896	3-[(1E,3E)-Hepta-1,3-dienyl]pentanedioic acid	2.66	level2	225.113	219.5	NEG	0.392164	0.396444	0.369685	0.386098	0.438034	0.38639	0.44407	0.422831	0.515826	0.480452	0.529777	0.508685	0.373781	0.442399	0.389934	0.402038
897	Capsianoside I	2.66	level2	659.329	216	NEG	14.5687	17.6014	14.3672	15.5124	17.0034	16.4179	18.6013	17.3409	18.55	16.5792	19.9868	18.372	18.6782	18.1475	16.8675	17.8977
898	Jasminoside N	2.66	level2	477.234	208.2	NEG	0.506847	0.485888	0.525349	0.506028	0.441351	0.545281	0.510061	0.498898	0.458681	0.404	0.503421	0.455367	0.587599	0.522489	0.493192	0.534427
899	3-(1-Hydroxy-3-methylbutyl)-6-[2-hydroxy-4-methyl-6-[[(2R,3R,4S,5R)-3,4,5-trihydroxyoxan-2-yl]oxymethyl]phenoxy]-2-methoxybenzoic acid	2.66	level2	521.202	190.1	NEG	0.310592	0.198458	0.194119	0.23439	0.171117	0.277244	0.201094	0.216485	0.195584	0.207424	0.188475	0.197161	0.248567	0.17005	0.166264	0.19496
900	alpha-Amylcinnamyl_formate	2.66	level2	233.153	188.4	POS	0.0447099	0.202299	0.0417196	0.0962429	0.0735413	0.0484044	0.075618	0.0658546	0.051039	0.0606482	0.0429535	0.0515469	0.0457879	0.0512194	0.0505395	0.0491823
901	Homoarecoline	2.66	level2	170.117	172.9	POS	0.0177297	0.0153724	0.0155623	0.0162215	0.014101	0.015821	0.0353879	0.02177	0.0167377	0.0145566	0.0154124	0.0155689	0.016853	0.0177397	0.0155196	0.0167041
902	Heptabarbital	2.66	level2	251.139	56.9	POS	0.211907	0.117252	0.116801	0.148653	0.138429	0.122672	0.137975	0.133026	0.145137	0.247871	0.156078	0.183028	0.129637	0.18931	0.118929	0.145959
903	Pentosidine	2.66	level2	379.207	42.8	POS	0.717516	0.68517	0.554601	0.652429	0.754139	0.699335	0.808971	0.754148	0.862812	1.09176	0.981259	0.97861	0.58529	0.874585	0.629041	0.696305
904	Eglumegad	2.66	level2	184.061	27.9	NEG	0.593579	0.571235	0.508296	0.557703	0.626387	0.542906	0.631055	0.600116	0.696155	0.817398	0.78288	0.765478	0.592853	0.620677	0.528652	0.580727
905	N-(tert-Butyl)-4-fluorobenzenesulfonamide	2.66	level2	230.067	26	NEG	3.8806	4.33189	3.76098	3.99116	4.27763	4.22821	4.91118	4.47234	4.77928	4.37775	4.94156	4.69953	4.33883	4.55393	4.48044	4.45773
906	3-Iodo-7-methoxy-1H-pyrrolo[2,3-c]pyridine	2.66	level2	274.969	18.5	POS	0.00396067	0.00475482	0.00893308	0.00588286	0.00311145	0.00614688	0.00577303	0.00501045	0.00538212	0.00495741	0.00510823	0.00514926	0.00546379	0.00585806	0.00487505	0.00539897
907	7-[(6-hydroxy-5,5,8a-trimethyl-2-methylidene-3,4,4a,6,7,8-hexahydro-1H-naphthalen-1-yl)methoxy]chromen-2-one	2.66	level2	405.205	266.6	POS	0.00875713	0.0373236	0.00678647	0.0176224	0.0112488	0.00859187	0.00839133	0.00941067	0.0111102	0.00882965	0.00709164	0.00901048	0.00793625	0.0103823	0.00673343	0.00835066
908	16alpha,17beta-Estriol_16-(beta-D-glucuronide)	2.66	level2	463.2	209.8	NEG	0.134596	0.150467	0.116633	0.133899	0.166671	0.184425	0.182522	0.177873	0.167464	0.190693	0.231171	0.196443	0.165184	0.224599	0.16078	0.183521
909	Zaleplon	2.66	level2	306.133	162.5	POS	0.0293984	0.0261255	0.0285009	0.0280083	0.0367229	0.0650135	0.0723406	0.0580257	0.0947385	0.0884937	0.0912342	0.0914888	0.105257	0.0992462	0.0929853	0.0991628
910	Semilepidinoside_B	2.66	level2	367.149	144.5	POS	0.098779	0.115017	0.0870465	0.100281	0.124024	0.110203	0.130813	0.12168	0.147855	0.156653	0.161523	0.155344	0.12287	0.162177	0.113753	0.132933
911	MG(18:3)	2.66	level2	353.268	274.3	POS	0.841291	1.20517	1.01653	1.021	1.19321	1.15849	1.24284	1.19818	1.17164	1.02985	1.26132	1.15427	1.49156	1.39073	1.48171	1.45467
912	Hexadecatrienoylcarnitine (Car(16:3))	2.66	level2	394.294	257.2	POS	0.0128463	0.0103858	0.011188	0.0114734	0.011868	0.0108923	0.0137575	0.0121726	0.0219362	0.0176689	0.0183102	0.0193051	0.0128154	0.0153607	0.0120944	0.0134235
913	Linolenoylcarnitine (Car(18:3))	2.66	level2	422.326	201.7	POS	0.019472	0.0169603	0.0128319	0.0164214	0.0276476	0.0171763	0.020298	0.0217073	0.0258242	0.0211959	0.0211448	0.0227216	0.0178146	0.0197207	0.0119633	0.0164995
914	3-[(4-Amino-2-quinazolinyl)amino]phenol	2.65	level2	251.095	318.9	NEG	0.0747381	0.314385	0.0913615	0.160162	0.0752721	0.0752026	0.0938817	0.0814522	0.0944293	0.107339	0.0732561	0.0916748	0.0735858	0.330781	0.0746986	0.159688
915	8-Desoxygartanin	2.65	level2	379.157	309.4	NEG	0.086194	0.0807075	0.0600779	0.0756598	0.0635731	0.094394	0.0953261	0.0844311	0.0895488	0.0810942	0.0995038	0.090049	0.0930956	0.0830781	0.0805296	0.0855678
916	Antalarmin	2.65	level2	379.283	304.3	POS	0.089657	0.156562	0.106841	0.117687	0.141321	0.123021	0.127403	0.130582	0.139151	0.143179	0.129297	0.137209	0.141011	0.149153	0.142425	0.144197
917	(5E,9E)-Farnesylacetone	2.65	level2	263.236	288.7	POS	0.0321107	0.0480778	0.0393355	0.0398413	0.0455215	0.0451473	0.0550501	0.048573	0.0526774	0.0456045	0.0492651	0.0491823	0.0577984	0.0576819	0.0463656	0.0539486
918	Aurantiamine	2.65	level2	301.166	288	NEG	0.0616914	0.0652723	0.145867	0.0909436	0.0478182	0.0660699	0.0571063	0.0569981	0.0756402	0.0673753	0.0651583	0.0693912	0.0726667	0.0636608	0.0632798	0.0665358
919	Phytosphingosine 1-phosphate	2.65	level2	396.251	281.2	NEG	0.0638197	0.0452341	0.0525714	0.0538751	0.0681205	0.0603358	0.0622579	0.0635714	0.0467902	0.150368	0.0593823	0.0855135	0.044932	0.0567968	0.0463717	0.0493668
920	Roxane	2.65	level2	349.213	242.7	POS	0.166668	0.27195	0.187579	0.208732	0.269413	0.217295	0.244753	0.243821	0.228374	0.253673	0.242336	0.241461	0.278038	0.293141	0.267036	0.279405
921	2-[4-[(2-Phenyl-1H-imidazol-5-yl)methyl]piperazino]pyrimidine	2.65	level2	319.166	235.2	NEG	0.0346516	0.0499485	0.0352473	0.0399491	0.055782	0.0495804	0.0516935	0.052352	0.083524	0.0838215	0.117245	0.0948636	0.0753592	0.0830321	0.0655274	0.0746396
922	[2,2-bis(2-methylpropoxy)ethyl]benzene	2.65	level2	251.2	232	POS	0.249442	0.324753	0.215735	0.26331	0.325101	0.309292	0.333325	0.322573	0.323137	0.285596	0.337688	0.315474	0.312718	0.360445	0.326207	0.333123
923	Dimethylbenzyl_carbinyl_hexanoate	2.65	level2	249.184	230.2	POS	0.197128	0.230797	0.169553	0.199159	0.201596	0.188505	0.214287	0.201463	0.267125	0.243579	0.248831	0.253178	0.19937	0.214672	0.210683	0.208242
924	4-(7-Hydroxy-3-(hydroxymethyl)-5-(3-hydroxypropyl)-2,3-dihydro-1-benzofuran-2-yl)-2-methoxyphenyl .beta.-D-xylopyranoside	2.65	level2	477.179	224.1	NEG	0.187727	0.181386	0.223647	0.197587	0.192763	0.201825	0.207422	0.20067	0.20348	0.204158	0.247151	0.218263	0.212769	0.218259	0.172514	0.201181
925	N-(6-Bromo-2-pyridinyl)-N-(3-piperidinyl)amine	2.65	level2	256.045	220.8	POS	0.0522722	0.0542465	0.0543503	0.053623	0.060374	0.0532397	0.0554913	0.0563683	0.0604188	0.0554201	0.0591019	0.0583136	0.0521029	0.0548757	0.05873	0.0552362
926	1-Methyl-3-(trifluoromethyl)benzo[c][1,8]naphthyridin-6(5H)-one	2.65	level2	279.076	216.2	POS	0.0499481	0.0660778	0.0439552	0.053327	0.0678707	0.058464	0.0699944	0.065443	0.0957423	0.099016	0.0979864	0.0975816	0.071377	0.0722759	0.0644515	0.0693681
927	Prazepam	2.65	level2	325.112	216.2	POS	0.07856	0.203457	0.0701697	0.117396	0.204331	0.222796	0.0852133	0.17078	0.0914799	0.0875491	0.0986083	0.0925458	0.226008	0.0885645	0.215324	0.176632
928	Apicidin	2.65	level2	624.373	198.3	POS	0.153568	0.20456	0.161935	0.173354	0.192044	0.197955	0.209116	0.199705	0.187013	0.165924	0.212209	0.188382	0.200652	0.211004	0.180372	0.197342
929	2,6-Diisopropyl-3-methylphenol	2.65	level2	193.158	188.4	POS	0.327907	0.46485	0.323836	0.372198	0.54297	0.352562	0.427205	0.440912	0.389606	0.406998	0.439632	0.412079	0.416832	0.563371	0.389887	0.456697
930	N-(1H-Benzimidazol-2-yl)-3-nitrobenzamide	2.65	level2	281.067	185.7	NEG	9.60752	10.2011	8.63794	9.48218	9.40532	9.04711	10.5982	9.68354	9.04396	8.72378	9.56513	9.11096	10.5526	9.93117	10.1864	10.2234
931	2-(3,4-Dihydroxy-2,2-dimethyl-3,4-dihydrochromen-6-yl)-7-hydroxy-8-(3-methylbut-2-enyl)-2,3-dihydrochromen-4-one	2.65	level2	423.179	173.7	NEG	1.03163	0.950903	1.04245	1.00833	1.10806	2.22671	1.16376	1.49951	0.9964	1.09993	1.12155	1.07263	1.09297	1.18443	1.06148	1.11296
932	(2E)-3,7-Dimethylocta-2,6-dien-1-yl 6-O-.alpha.-L-arabinofuranosyl-.beta.-D-glucopyranoside	2.65	level2	447.224	173.4	NEG	3.51777	3.47249	3.32319	3.43782	4.09471	4.0216	4.16067	4.09233	3.62937	3.84567	3.96981	3.81495	3.83372	6.70546	3.80215	4.78045
933	Isobornyl_propionate	2.65	level2	211.169	173	POS	0.836619	0.874714	0.808881	0.840071	1.038	1.03257	1.0323	1.03429	0.952912	1.05011	1.08306	1.02869	0.974437	1.1302	0.964254	1.02296
934	4-Methyl-N-[4-(phenylamino)phenyl]benzenesulfonamide	2.65	level2	339.118	168.6	POS	0.120745	0.111452	0.0997179	0.110638	0.116163	0.116474	0.147819	0.126819	0.102148	0.110059	0.112305	0.10817	0.116574	0.115407	0.108827	0.113603
935	6,7-Bis(3-hydroxyphenyl)pteridine-2,4-diamine	2.65	level2	347.123	159.3	POS	1.76152	1.77001	1.42248	1.65133	1.83402	1.52189	1.85856	1.73816	1.93867	2.01066	2.08604	2.01179	1.58789	1.66953	1.61152	1.62298
936	Physalin_M	2.65	level2	513.209	158.5	POS	0.0254429	0.0204297	0.0182909	0.0213879	0.0320687	0.0301386	0.0442516	0.0354863	0.0428901	0.0265112	0.0278515	0.0324176	0.0375431	0.0323768	0.0368438	0.0355879
937	2-Dodecylbenzenesulfonic_acid	2.65	level2	327.201	146.5	POS	0.730761	0.568206	0.675728	0.658231	0.528561	0.585054	0.611095	0.574903	0.638657	0.511564	0.649871	0.600031	0.654022	0.615287	0.664173	0.644494
938	Sinapoylputrescine	2.65	level2	295.166	141.2	POS	0.0818796	0.0878498	0.0593522	0.0763605	0.107664	0.0880727	0.109631	0.101789	0.0800269	0.0912381	0.0800391	0.083768	0.0784668	0.130887	0.0791912	0.0961816
939	5-(4-Aminophenyl)-4-phenyl-2,4-dihydro-3H-1,2,4-triazole-3-thione	2.65	level2	267.072	139.7	NEG	0.199899	0.219168	0.288456	0.235841	0.233389	0.20751	0.258809	0.233236	0.406832	0.219625	0.537474	0.387977	0.227163	0.356687	0.243183	0.275678
940	1-Piperidinecarboxamide, N-3-pyridinyl-4-[[3-[[5-(trifluoromethyl)-2-pyridinyl]oxy]phenyl]methyl]-	2.65	level2	455.168	136.4	NEG	0.332312	0.506541	0.355199	0.398017	0.320552	0.309884	0.418259	0.349565	0.362043	0.317912	0.522189	0.400715	0.275977	0.311927	0.302783	0.296896
941	6-Methyl-3-phenylpyrimido[5,4-e][1,2,4]triazine-5,7(6H,8H)-dione	2.65	level2	254.067	67.1	NEG	2.03238	2.40119	1.72836	2.05397	2.8625	2.46604	2.91427	2.7476	3.17729	3.01933	4.73892	3.64518	2.51188	2.64368	2.40757	2.52104
942	Endothal	2.65	level2	185.045	39	NEG	0.536453	0.72602	0.513856	0.592109	0.412547	0.480385	0.615297	0.502743	0.554315	0.498949	0.868195	0.640486	0.753185	0.765015	0.63411	0.717437
943	Hinokiflavone	2.65	level2	537.079	28.6	NEG	0.377456	0.466504	0.462825	0.435595	0.391342	0.513337	0.612833	0.505837	0.54793	0.409594	0.325029	0.427518	0.498957	0.469686	0.516847	0.495164
944	Benzothiazole, 2-(3,4-dimethoxyphenyl)-5-fluoro-	2.65	level2	290.063	23.7	POS	1.88284	1.99061	1.89045	1.9213	2.40629	1.97138	2.32201	2.23322	2.61061	2.6228	2.74568	2.6597	2.30178	2.4783	2.26812	2.3494
945	2-Chloro-N-(5-isopropyl-1,3,4-thiadiazol-2-yl)acetamide	2.65	level2	220.029	23.6	POS	2.43595	3.0257	2.56161	2.67442	2.80044	2.42259	3.15986	2.7943	2.72651	2.43927	2.74926	2.63835	2.82565	2.84446	3.18367	2.95126
946	5-(3-Pyridinyl)-1,3,4-thiadiazol-2-ylamine	2.65	level2	179.04	19.8	POS	0.262217	0.290513	0.28238	0.27837	0.244985	0.303758	0.305196	0.284646	0.326903	0.260946	0.315997	0.301282	0.278056	0.299721	0.31998	0.299252
947	Halofenozide	2.65	level2	329.106	228.8	NEG	0.850096	0.757403	0.561721	0.723073	0.937512	1.0582	1.02108	1.0056	1.02381	1.09149	1.07994	1.06508	0.911883	1.16497	0.920173	0.99901
948	Fructosamine	2.65	level2	180.086	138.5	POS	0.905561	1.018	0.919275	0.947613	1.10584	0.840361	0.931223	0.959143	0.786656	0.927406	0.999529	0.90453	0.881938	0.957839	1.01359	0.951123
949	6-Keto-PGF1alpha	2.65	level2	393.223	42.8	POS	0.185422	0.380798	0.158601	0.241607	0.199997	0.16006	0.197717	0.185924	0.135497	0.131917	0.210905	0.15944	0.17733	0.152135	0.201204	0.17689
950	2-Chloro-4,5-dimethoxybenzoic acid	2.64	level2	215.012	354.1	NEG	0.0453456	0.0255859	0.0212719	0.0307345	0.0323701	0.0332739	0.0272261	0.0309567	0.0225197	0.024265	0.0246817	0.0238222	0.034065	0.0310249	0.0362115	0.0337671
951	Arachidonic sulfonic acid	2.64	level2	339.199	353.7	NEG	1.24033	0.263568	0.287091	0.596996	0.288714	1.2901	1.1817	0.92017	0.357106	0.279539	0.944216	0.526953	1.68147	0.960451	2.09359	1.5785
952	N-stearoyl_glycine	2.64	level2	342.299	304	POS	0.0175932	0.0128749	0.00819524	0.0128878	0.0131513	0.0125231	0.0140395	0.013238	0.0196544	0.0260414	0.0180654	0.0212537	0.0129409	0.0182639	0.0129394	0.0147147
953	17,20-Dimethylprostaglandin F1.alpha.	2.64	level2	383.28	282.6	NEG	0.14489	0.0896028	0.0900469	0.10818	0.105798	0.165273	0.145067	0.138713	0.098767	0.109578	0.0961043	0.101483	0.130367	0.105969	0.113927	0.116754
954	2,4-Dodecadienoic acid isobutylamide	2.64	level2	252.232	275.9	POS	0.0743265	0.0617573	0.0444178	0.0601672	0.058424	0.149167	0.099508	0.102366	0.0812867	0.0566149	0.0748622	0.0709212	0.0576213	0.0672107	0.0788241	0.0678854
955	2,4-Bis(3-methylbut-2-enyl)-6a,11a-dihydro-6H-[1]benzofuro[3,2-c]chromene-3,9-diol	2.64	level2	391.189	266.6	NEG	0.0142102	0.0137714	0.0144843	0.0141553	0.0167773	0.0149899	0.0179504	0.0165725	0.0166866	0.0161869	0.0186089	0.0171608	0.0151001	0.0106996	0.0163672	0.0140556
956	Pellitorine	2.64	level2	224.2	263.3	POS	0.0346345	0.0348148	0.0260768	0.031842	0.0299472	0.0462614	0.0397977	0.0386688	0.0340469	0.0292823	0.0334964	0.0322752	0.0292852	0.0339585	0.0355339	0.0329259
957	Biliverdin	2.64	level2	583.254	256.5	POS	0.0102202	0.0102823	0.0142471	0.0115832	0.0150632	0.0144738	0.0149592	0.0148321	0.0259809	0.0149519	0.0165877	0.0191735	0.0217169	0.0160889	0.023009	0.0202716
958	Tetrahydrofurfuryl_butyrate	2.64	level2	173.117	230.2	POS	0.128118	0.186286	0.141875	0.152093	0.189729	0.144959	0.208693	0.181127	0.264391	0.220586	0.221367	0.235448	0.205692	0.140654	0.165255	0.170534
959	4-tert-Butyl-N-(6-imidazol-1-ylimidazo[1,2-a]pyridin-2-yl)benzamide	2.64	level2	360.18	228.1	POS	0.0555713	0.0687779	0.0460958	0.056815	0.10027	0.0813757	0.0871635	0.089603	0.17129	0.148876	0.181808	0.167325	0.180963	0.183062	0.164322	0.176116
960	2-(4-Morpholinylcarbonyl)-1-naphthol	2.64	level2	256.098	222.8	NEG	0.031448	0.0383409	0.0354287	0.0350725	0.044372	0.0496377	0.0444971	0.0461689	0.0664175	0.0635654	0.0788241	0.0696023	0.0555889	0.0548385	0.04317	0.0511991
961	Ruxolitinib	2.64	level2	307.165	208.2	POS	0.0335927	0.0612457	0.0677908	0.0542097	0.127276	0.0458106	0.0477386	0.0736084	0.0795974	0.0769188	0.0827243	0.0797468	0.0590812	0.0719924	0.0518446	0.0609728
962	Acetylcorynoline	2.64	level2	410.159	203.6	POS	0.00604955	0.0053764	0.00304573	0.00482389	0.0126206	0.00897082	0.0108112	0.0108009	0.0265689	0.0242307	0.0293335	0.0267111	0.0252671	0.0259238	0.0231487	0.0247798
963	2,6-Bis(2-benzimidazolyl)pyridine	2.64	level2	312.122	179.2	POS	0.169983	0.0946988	0.0938439	0.119509	0.11783	0.129812	0.120776	0.122806	0.113465	0.111035	0.0951698	0.106557	0.123088	0.0866177	0.103854	0.10452
964	2,3-Dehydrosilybin	2.64	level2	481.115	169.2	POS	0.0103683	0.00989943	0.0109584	0.0104087	0.0084768	0.00970931	0.00776472	0.00865027	0.00888942	0.00915766	0.0072538	0.00843363	0.00851396	0.0064521	0.00825489	0.00774032
965	Dothiepin	2.64	level2	296.149	151.9	POS	0.0644005	0.10821	0.0699082	0.0808396	0.08956	0.0801139	0.0925817	0.0874185	0.110998	0.0949666	0.123098	0.109688	0.11318	0.102817	0.107553	0.10785
966	2-(1H-Benzimidazol-2-ylamino)-6-methyl-4-pyrimidinol	2.64	level2	240.088	144.4	NEG	0.207401	0.160261	0.200232	0.189298	0.227822	0.219355	0.258425	0.235201	0.296472	0.294873	0.38325	0.324865	0.236356	0.248773	0.256801	0.24731
967	Osmaronin	2.64	level2	260.112	140.5	POS	0.107098	0.113059	0.104617	0.108258	0.167815	0.135534	0.178147	0.160499	0.136768	0.234549	0.10363	0.158316	0.121327	0.227374	0.187504	0.178735
968	1-[4-(Acetylamino)phenyl]-5-oxo-3-pyrrolidinecarboxylic acid	2.64	level2	261.088	125.8	NEG	0.208261	0.192076	0.116224	0.172187	0.212457	0.173571	0.218433	0.201487	0.247621	0.210781	0.266699	0.2417	0.197049	0.16163	0.165343	0.174674
969	N-Carboxyethyl-.gamma.-aminobutyric acid	2.64	level2	174.077	46.4	NEG	0.32326	0.366975	0.285228	0.325154	0.38574	0.357078	0.397649	0.380156	0.452779	0.466139	0.493664	0.47086	0.437288	0.463612	0.407926	0.436275
970	2-(2,6-Dimethyl-4-morpholinyl)-6-(3-methyl-1-piperidinyl)-5-nitro-4-pyrimidinamine	2.64	level2	351.212	23.6	POS	3.18318	3.76267	3.09268	3.34618	4.00444	3.24057	4.00761	3.75087	3.70279	3.90971	4.06619	3.8929	3.52256	3.59296	3.57324	3.56292
971	2,6-Di-tert-butyl-4-ethylphenol	2.64	level2	235.205	232.5	POS	1.12381	1.54445	1.11502	1.26109	1.43497	1.34256	1.53395	1.43716	1.55337	1.44517	1.5921	1.53021	1.48169	1.59449	1.57335	1.54984
972	Jasmonyl isoleucine	2.64	level2	322.202	208.5	NEG	0.115054	0.137134	0.125856	0.126014	0.167979	0.152088	0.251328	0.190465	0.163019	0.206451	0.183755	0.184408	0.17105	0.164277	0.142274	0.1592
973	LTB5	2.64	level2	335.221	183.6	POS	0.0550647	0.0633644	0.0526627	0.0570306	0.0614533	0.0600771	0.0660488	0.0625264	0.0604445	0.0605449	0.066895	0.0626281	0.0632364	0.0580753	0.0615746	0.0609621
974	PGF1alpha	2.64	level2	379.248	167.4	POS	0.0218306	0.0236658	0.0244323	0.0233096	0.0222551	0.0235228	0.0217407	0.0225062	0.024091	0.0258206	0.0259362	0.0252826	0.0223769	0.0218775	0.0219371	0.0220638
975	Codeine	2.64	level2	322.139	157.2	POS	0.042746	0.0383906	0.0315533	0.0375633	0.0455013	0.0428241	0.0457594	0.0446949	0.0648931	0.0789381	0.082077	0.0753028	0.0462796	0.0541928	0.041639	0.0473705
976	Methyldopate	2.64	level2	240.123	143.2	POS	0.0903488	0.125974	0.0940481	0.103457	0.128448	0.124911	0.165619	0.139659	0.20038	0.149582	0.184892	0.178284	0.150228	0.134683	0.228486	0.171132
977	Flubendazole	2.64	level2	314.091	28	POS	0.323299	0.331396	0.257982	0.304226	0.32629	0.32065	0.314749	0.320563	0.328649	0.396171	0.337438	0.354086	0.307444	0.372344	0.315641	0.33181
978	(2R,4aS,6aR,6aS,14aS,14bR)-10,11-Dihydroxy-2,4a,6a,6a,14a-pentamethyl-8-oxo-1,3,4,5,6,13,14,14b-octahydropicene-2-carboxylic acid	2.63	level2	451.246	340.3	NEG	0.0301851	0.038931	0.0360346	0.0350503	0.0590904	0.0574021	0.0487503	0.0550809	0.0473882	0.0430103	0.0454006	0.0452663	0.0541163	0.0631526	0.0672221	0.061497
979	Bis(2-ethylhexyl) adipate	2.63	level2	371.315	322.3	POS	0.00541111	0.00588353	0.0157148	0.00900315	0.00588215	0.00640945	0.00634947	0.00621369	0.0068347	0.00675603	0.00513986	0.00624353	0.00545854	0.0055411	0.00539314	0.00546426
980	Canrenone	2.63	level2	339.199	318.8	NEG	0.396933	0.529011	0.254207	0.393384	0.386104	0.522645	0.151219	0.353323	0.495575	0.297146	0.408925	0.400548	0.653918	0.42024	0.560163	0.544774
981	Lupenone	2.63	level2	425.377	302.8	POS	0.00073615	0.0014468	0.000876864	0.00101994	0.000465238	0.00143879	0.000508185	0.000804073	0.00565045	0.00136697	0.00138268	0.00280003	0.000684448	0.0014676	0.00273526	0.0016291
982	all-trans-13,14-Dihydroretinol	2.63	level2	289.252	274.8	POS	0.0503514	0.0279764	0.0289197	0.0357492	0.0804294	0.0941464	0.095495	0.0900236	0.0463235	0.0386604	0.0369778	0.0406539	0.0445584	0.0348302	0.0214937	0.0336274
983	Naringin dihydrochalcone	2.63	level2	581.19	248	NEG	0.0409028	0.0368177	0.0296626	0.0357944	0.02411	0.0236082	0.0305034	0.0260739	0.0532904	0.0261863	0.0482031	0.04256	0.072834	0.0490307	0.0660497	0.0626381
984	N-(2-Chloroethyl)acetamide	2.63	level2	122.036	247.2	POS	0.0328609	0.0108052	0.0121602	0.0186088	0.0100225	0.0210342	0.0216193	0.0175587	0.00592721	0.0117593	0.0188892	0.0121919	0.0164509	0.00921857	0.021826	0.0158318
985	Ethylphosphonic acid	2.63	level2	111.02	194	POS	0.0201036	0.0199542	0.0213488	0.0204689	0.0183569	0.0179004	0.0242968	0.0201847	0.0193705	0.0190483	0.0192965	0.0192384	0.151479	0.0227268	0.0175836	0.0639296
986	4-Hydroxytriamterene	2.63	level2	270.112	189.3	POS	0.00901784	0.0090553	0.00780268	0.00862527	0.0319473	0.0382621	0.0360399	0.0354164	0.107866	0.073139	0.106488	0.0958308	0.275077	0.216784	0.0298732	0.173911
987	2-(1-Methyl-1H-pyrazol-4-yl)-1H-benzimidazole	2.63	level2	197.082	179	NEG	0.109411	0.160621	0.10349	0.124508	0.153456	0.136105	0.145401	0.144987	0.120644	0.171266	0.179717	0.157209	0.181415	0.167558	0.138908	0.162627
988	5-Nitro-2-(1-pyrrolidinyl)benzoic acid	2.63	level2	237.087	143.8	POS	0.064201	0.0707319	0.0543193	0.0630841	0.0761629	0.0688275	0.0765627	0.073851	0.153154	0.146223	0.158744	0.152707	0.0911976	0.0825476	0.0819029	0.085216
989	N-Phenyl-1H-pyrazolo[3,4-d]pyrimidin-4-amine	2.63	level2	210.077	143.7	NEG	0.42124	0.412423	0.355542	0.396401	0.438781	0.40858	0.475062	0.440808	0.50401	0.53036	0.581309	0.53856	0.538215	0.566117	0.481455	0.528596
990	6-(3,5-Dimethyl-1H-pyrazol-1-yl)-3(2H)-pyridazinone	2.63	level2	189.077	133	NEG	0.828586	0.840061	0.693502	0.787383	0.954886	0.888624	1.09784	0.980452	1.06348	1.09913	1.31312	1.15857	0.948188	1.05554	0.976648	0.993459
991	Methyl 4-(9H-purin-6-ylamino)benzoate	2.63	level2	270.097	59.1	POS	0.12092	0.176499	0.138329	0.145249	0.226954	0.19225	0.222523	0.213909	0.32516	0.276138	0.378253	0.326517	0.302647	0.108377	0.258138	0.223054
992	DL-Isocitric acid lactone	2.63	level2	173.009	39.8	NEG	8.46669	9.37384	7.92141	8.58731	9.28373	8.38019	9.79762	9.15385	9.57186	9.17405	11.3696	10.0385	9.26969	8.91691	8.58101	8.92254
993	N,N-Dimethyl-4-(6-methylbenzo[d]thiazol-2-yl)aniline	2.63	level2	269.113	27	POS	0.298422	0.213813	0.160844	0.22436	0.313135	0.196209	0.257078	0.255474	0.322019	0.420376	0.35994	0.367445	0.322119	0.308519	0.231907	0.287515
994	Debromohymenialdisine	2.63	level2	244.082	26.6	NEG	1.59462	1.88462	1.58541	1.68822	1.96432	1.90495	2.35527	2.07485	2.07418	1.91301	2.22165	2.06962	2.2778	2.12109	2.12371	2.1742
995	N-Acetyl-D-galactosaminitol	2.63	level2	224.112	24.3	POS	1.72731	1.87851	1.6142	1.74001	1.79709	1.49549	1.99168	1.76142	1.76479	1.78596	1.87515	1.80863	1.90257	1.89354	2.03885	1.94499
996	Spiro[isobenzofuran-1(3H),9'-[9H]xanthen]-3-one, 3'-(4-aminophenoxy)-6'-hydroxy-	2.63	level2	424.121	23.1	POS	0.0232675	0.0214432	0.0201142	0.0216083	0.0197509	0.0232053	0.0202146	0.0210569	0.0278232	0.0190775	0.0258383	0.0242463	0.0264877	0.0196382	0.0216417	0.0225892
997	trans-2-Butene-1,4-dicarboxylic acid	2.63	level2	145.049	8.4	POS	3.97414e-05	0.788416	0.769287	0.519248	1.02856	0.669679	0.790101	0.829447	0.691147	0.0839557	1.04475	0.606616	0.953224	1.00183	0.937246	0.9641
998	(9Z,11E,13E,15Z)-4-Oxo-9,11,13,15-octadecatetraenoic_acid	2.63	level2	291.195	252.2	POS	0.0753003	0.0936781	0.0735091	0.0808292	0.0944854	0.093812	0.0996363	0.0959779	0.120488	0.122533	0.116574	0.119865	0.119698	0.0975214	0.0987163	0.105312
999	Soyasapogenol B base + O-HexA-Hex-Pen, O-C6H7O3(DDMP)	2.63	level2	1067.53	226.7	NEG	0.0502872	0.0646477	0.0588835	0.0579394	0.0451377	0.0477301	0.0619517	0.0516065	0.0645196	0.0406376	0.062938	0.0560317	0.0674822	0.0720974	0.0643055	0.0679617
1000	4'-Hydroxydiclofenac	2.63	level2	310.002	159	NEG	0.0907799	0.105253	0.0875996	0.0945442	0.0990804	0.116135	0.107534	0.107583	0.132176	0.116935	0.134316	0.127809	0.107312	0.115533	0.0995465	0.107464
1001	N-Acetyl Mesalazine	2.63	level2	196.06	93.8	POS	0.142032	0.196876	0.155403	0.16477	0.159976	0.164459	0.190234	0.171556	0.189769	0.201496	0.184884	0.192049	0.181813	0.157796	0.218591	0.186067
1002	HMBOA-Glc	2.63	level2	358.113	42.5	POS	0.198122	0.220932	0.123153	0.180736	0.137913	0.148215	0.234959	0.173696	0.291299	0.14078	0.30876	0.246946	0.129699	0.138058	0.171443	0.1464
1003	5-VALEROLACTONE	2.63	level2	101.059	15.2	POS	0.685162	0.75026	0.669662	0.701694	0.722835	0.746451	0.814208	0.761165	0.199165	0.782316	0.813171	0.598217	0.772621	0.000935119	0.778267	0.517274
1004	Entecavir (monohydrate)	2.63	level2	260.112	63.3	POS	0.178254	0.209938	0.198723	0.195638	0.293153	0.206406	0.301948	0.267169	0.26627	0.251952	0.270426	0.262883	0.26399	0.24095	0.546719	0.350553
1005	12-(Acetyloxy)pimara-7,15-dien-18-oic acid	2.62	level2	359.22	359.7	NEG	0.0345055	0.0424507	0.0299106	0.0356222	0.0442078	0.0394349	0.0533207	0.0456545	0.0368783	0.0377104	0.0485001	0.0410296	0.0374803	0.0390279	0.0332677	0.036592
1006	Ciprostene	2.62	level2	363.252	359.7	NEG	0.0241512	0.0213096	0.0153257	0.0202622	0.0237298	0.0202207	0.0303529	0.0247678	0.0215011	0.0218928	0.0258632	0.0230857	0.0212336	0.0199798	0.0196335	0.0202823
1007	Citral_propylene_glycol_acetal	2.62	level2	211.169	310.2	POS	0.159654	0.158103	0.142389	0.153382	0.148719	0.170888	0.164123	0.161243	0.176566	0.21208	0.168108	0.185584	0.1812	0.167561	0.179677	0.176146
1008	cis-Hydroxyperhexiline	2.62	level2	294.278	300.8	POS	0.055736	0.0348375	0.0300713	0.0402149	0.0343272	0.0722059	0.0645516	0.0570282	0.0465218	0.0314316	0.0517758	0.0432431	0.0368122	0.0416047	0.04528	0.0412323
1009	cis-Parinaric acid methyl ester	2.62	level2	291.231	280.5	POS	0.0134331	0.0149211	0.0129379	0.013764	0.0117742	0.0109386	0.0152054	0.0126394	0.0178335	0.0147325	0.0127351	0.0151004	0.013055	0.0111591	0.012487	0.0122337
1010	Pisiferal	2.62	level2	301.216	257.9	POS	0.083835	0.0820207	0.150488	0.105448	0.0905567	0.0929125	0.0992991	0.0942561	0.105084	0.0938255	0.0881059	0.0956719	0.0897502	0.0892415	0.0660274	0.0816731
1011	9-Hydroperoxy-10E,12Z,15Z-octadecatrienoic acid	2.62	level2	309.207	250.7	NEG	2.97284	3.67369	2.63271	3.09308	3.54313	3.38522	4.31694	3.74843	3.70732	3.2968	3.34801	3.45071	3.31192	3.16745	3.2369	3.23876
1012	2-Cyclopentyl-4-(5-phenyl-1H-pyrrolo[2,3-b]pyridin-3-yl)benzoic acid	2.62	level2	381.158	238.1	NEG	0.130706	0.109627	0.0808828	0.107072	0.129818	0.125117	0.142681	0.132539	0.147718	0.143077	0.167426	0.15274	0.110066	0.170305	0.113683	0.131351
1013	12,13-Dihydroxy-9Z-octadecenoic acid	2.62	level2	315.252	226.8	POS	0.158543	0.197098	0.149797	0.16848	0.194411	0.190774	0.19783	0.194339	0.219621	0.197159	0.223371	0.213383	0.192733	0.222264	0.220887	0.211961
1014	Dibenzyl hydrogen phosphate	2.62	level2	277.062	215.6	NEG	0.0309654	0.0391432	0.0297189	0.0332758	0.0466397	0.0416531	0.04536	0.0445509	0.0679786	0.077485	0.0702174	0.0718937	0.0492248	0.0439282	0.0532952	0.0488161
1015	Mukoline	2.62	level2	228.101	204	POS	0.261244	0.32145	0.233711	0.272135	0.379584	0.354537	0.363997	0.366039	0.681797	0.539589	0.693202	0.638196	0.498462	0.48552	0.476185	0.486722
1016	Aegineoside	2.62	level2	533.166	182.9	NEG	0.0463202	0.0509396	0.0408609	0.0460402	0.0385825	0.0387293	0.0521264	0.0431461	0.0473149	0.048406	0.0400724	0.0452644	0.0349551	0.0489597	0.0418965	0.0419371
1017	Tyrosyl-Proline	2.62	level2	279.133	178.9	POS	0.102543	0.129614	0.098271	0.110143	0.142329	0.1449	0.148183	0.145138	0.180694	0.190355	0.190027	0.187025	0.145852	0.165634	0.15381	0.155099
1018	Sabinene	2.62	level2	137.132	175.1	POS	0.0715867	0.0793046	0.068107	0.0729994	0.0808572	0.0824181	0.0814485	0.0815746	0.0744342	0.0711713	0.0773301	0.0743119	0.0827325	0.0836155	0.0821244	0.0828241
1019	Bavachin	2.62	level2	325.143	172.4	POS	0.293609	0.190464	0.244679	0.242917	0.159638	0.273811	0.176821	0.203423	0.204437	0.21674	0.209678	0.210285	0.256443	0.185031	0.188685	0.210053
1020	Flurandrenolide	2.62	level2	437.235	154.5	POS	0.0394502	0.0376419	0.0361964	0.0377628	0.0348107	0.0399252	0.0398159	0.0381839	0.0400169	0.0376501	0.0385103	0.0387257	0.0439142	0.0369602	0.0405503	0.0404749
1021	Difenoxuron	2.62	level2	287.139	150.6	POS	0.108316	0.136723	0.0825183	0.109186	0.132114	0.111393	0.13041	0.124639	0.157713	0.137086	0.179193	0.157997	0.145628	0.128918	0.126274	0.133607
1022	Octamethylcyclotetrasiloxane	2.62	level2	297.082	119.2	POS	0.122551	0.131785	0.114264	0.122867	0.128584	0.133717	0.14768	0.13666	0.143163	0.148576	0.15241	0.14805	0.138046	0.147028	0.131713	0.138929
1023	Lotaustralin	2.62	level2	262.128	65.6	POS	1.27496	0.293324	0.182265	0.583516	0.179554	0.260751	0.315816	0.25204	0.31134	0.295413	0.289895	0.298883	0.277329	0.286995	0.230087	0.264804
1024	4-Phenyl-3,4-dihydro[1,3,5]triazino[1,2-a]benzimidazol-2-amine	2.62	level2	264.123	63	POS	0.491802	0.437245	0.390189	0.439745	0.430423	0.451889	0.535161	0.472491	0.470174	0.531521	0.499947	0.500547	0.468533	0.56184	0.43911	0.489828
1025	4-[(Propan-2-yl)carbamoyl]benzoic acid	2.62	level2	206.082	40.5	NEG	0.249106	0.251474	0.21736	0.239313	0.288289	0.255008	0.26981	0.271036	0.295598	0.309065	0.359584	0.321416	0.259841	0.275095	0.262597	0.265844
1026	6-(1-Pyrrolidinyl)-1H-purine	2.62	level2	188.093	30.5	NEG	2.45149	2.24059	2.20394	2.29867	2.04317	2.85536	2.46937	2.45597	2.48616	2.1382	2.43241	2.35226	2.65307	2.18581	2.17499	2.33795
1027	6-Chloro-4(3H)-quinazolinone	2.62	level2	179.002	27.9	NEG	0.240626	0.294837	0.231483	0.255649	0.275154	0.26343	0.297517	0.2787	0.293072	0.202049	0.285938	0.260353	0.27893	0.248957	0.29603	0.274639
1028	2-Propanone, 1-(3-ethyl-5-methoxy-2(3H)-benzothiazolylidene)-	2.62	level2	250.091	27	POS	0.434041	0.444349	0.440259	0.43955	0.413697	0.409403	0.440008	0.421036	0.453289	0.431504	0.436659	0.440484	0.405663	0.387692	0.425492	0.406282
1029	2-(Phenylsulfanyl)-N-(3-pyridinylmethyl)acetamide	2.62	level2	259.092	27	POS	1.17277	1.1986	1.32719	1.23285	1.324	1.28978	1.44456	1.35278	1.30022	1.39887	1.28508	1.32805	1.27965	1.29938	1.23433	1.27112
1030	9H-Carbazole, 2-[(2E)-2-(1-azabicyclo[2.2.2]oct-3-ylidene)-2-fluoroethoxy]-	2.62	level2	337.171	24.3	POS	3.29245	3.10327	3.15902	3.18492	3.55022	4.25737	4.0851	3.96423	4.37788	4.3004	4.03969	4.23932	3.92223	4.79351	3.4738	4.06318
1031	4,4,4-Trifluorobutyric acid	2.62	level2	141.017	20.1	NEG	0.129178	0.107404	0.131219	0.1226	0.132354	0.287446	0.0631853	0.160995	0.240771	0.0808061	0.15051	0.157363	0.125169	0.0495408	0.252902	0.142537
1032	8,9-DHET	2.62	level2	337.236	359.7	NEG	0.0662453	0.0715047	0.0521936	0.0633145	0.0712079	0.0631171	0.0918266	0.0753839	0.0632513	0.0626561	0.0785728	0.0681601	0.0643932	0.0619005	0.0554575	0.0605837
1033	FA 18:3+2O	2.62	level2	309.207	236.9	NEG	0.131496	0.755407	0.642409	0.509771	0.749051	0.696468	0.17664	0.540719	0.781998	0.723385	0.725432	0.743605	0.758177	0.682334	0.707688	0.716066
1034	(S)-Oleuropeic_acid	2.62	level2	185.117	169.8	POS	0.0490051	0.0502902	0.0414531	0.0469161	0.0592048	0.0521406	0.0600311	0.0571255	0.0526727	0.0569726	0.092968	0.0675378	0.0617489	0.0552609	0.052848	0.0566192
1035	Demethoxycurcumin	2.62	level2	361.102	162.5	POS	0.131427	0.0931738	0.079562	0.101388	0.0944051	0.13657	0.134152	0.121709	0.112158	0.157084	0.113577	0.127606	0.0983249	0.0975851	0.0791378	0.0916826
1036	Pesticide3_Carbofuran_C12H15NO3_Furadan	2.62	level2	244.096	159.8	POS	0.21265	0.340504	0.183978	0.245711	0.371833	0.357995	0.351141	0.360323	0.394739	0.358471	0.366895	0.373368	0.356177	0.378911	0.343572	0.359553
1037	LPA(20:5)	2.62	level2	457.232	359.4	POS	0.0153765	0.0160479	0.022306	0.0179102	0.0198245	0.0193751	0.0210931	0.0200975	0.0230427	0.030706	0.02822	0.0273229	0.0310819	0.0302355	0.0260224	0.0291133
1038	Hexadecadienoylcarnitine (Car(16:2))	2.62	level2	396.31	265.2	POS	0.0160013	0.0149791	0.00925234	0.0134109	0.0217186	0.0181148	0.022009	0.0206141	0.0239863	0.022083	0.0219646	0.022678	0.0195246	0.0213743	0.0163888	0.0190959
1039	MG(22:4(7Z,10Z,13Z,16Z)/0:0/0:0)	2.61	level2	407.315	316.3	POS	0.0534197	0.0843245	0.058079	0.0652744	0.0690463	0.0656241	0.0829668	0.0725458	0.0713953	0.067968	0.082509	0.0739574	0.074703	0.0736147	0.0763047	0.0748742
1040	2-[4-(4-Piperidinyl)-1-piperazinyl]ethanol	2.61	level2	214.193	308.9	POS	0.0121729	0.00688014	0.00670331	0.00858544	0.00973244	0.00656527	0.00820485	0.00816752	0.00583161	0.0103726	0.00883195	0.00834539	0.0106047	0.00991504	0.00774958	0.00942309
1041	Antheraxanthin_A	2.61	level2	585.429	303.4	POS	0.592743	0.834151	0.69215	0.706348	0.796181	0.743803	0.798487	0.779491	0.862216	0.85719	0.796016	0.838474	0.803433	0.918578	0.797638	0.839883
1042	Curine	2.61	level2	593.263	280.5	NEG	0.0412353	0.0657021	0.041317	0.0494181	0.0566182	0.0471386	0.0500909	0.0512826	0.056946	0.0384248	0.0457995	0.0470568	0.0434806	0.0358208	0.0434483	0.0409166
1043	.DELTA.-6 Testosterone enanthate	2.61	level2	399.288	243.3	POS	0.0129193	0.00824788	0.00830344	0.00982355	0.00897915	0.011888	0.0112893	0.0107188	0.00708235	0.012124	0.0113362	0.0101808	0.0101846	0.00777005	0.00706386	0.00833951
1044	Moxisylyte	2.61	level2	280.19	236.4	POS	0.320646	0.292329	0.163435	0.258803	0.246932	0.385763	0.457892	0.363529	0.272781	0.204039	0.306224	0.261015	0.270596	0.264949	0.324685	0.286743
1045	Lys-Arg	2.61	level2	301.202	230	NEG	2.61908	2.74126	2.03868	2.46634	2.44826	2.51012	2.84275	2.60038	3.1277	2.79709	3.24	3.05493	2.52885	2.57931	2.58315	2.56377
1046	Arg-Lys	2.61	level2	301.202	210.1	NEG	0.510665	0.567911	0.467076	0.515217	0.572199	0.550145	0.620403	0.580916	0.955708	0.584207	0.640701	0.726872	0.627872	0.613695	0.627794	0.62312
1047	(5alpha,8beta,9beta)-5,9-Epoxy-3,6-megastigmadien-8-ol	2.61	level2	209.153	207.5	POS	0.264553	0.293666	0.217843	0.258687	0.312893	0.27937	0.315954	0.302739	0.300299	0.303435	0.313683	0.305806	0.305745	0.341034	0.302837	0.316539
1048	Phthalazinone pyrazole	2.61	level2	318.133	192.3	POS	0.0210285	0.019588	0.0178586	0.0194917	0.0448843	0.0419231	0.0552205	0.0473427	0.0735121	0.0702743	0.0909005	0.078229	0.0825973	0.0824929	0.0761425	0.0804109
1049	Okaramine R	2.61	level2	535.239	189.6	NEG	0.262081	0.281284	0.25866	0.267342	0.311264	0.273987	0.28086	0.288704	0.283133	0.244546	0.303606	0.277095	0.295707	0.26573	0.25353	0.271656
1050	Isolupalbigenin	2.61	level2	405.168	188.2	NEG	0.239817	0.217102	0.246481	0.234467	0.219947	0.225695	0.276489	0.24071	0.225568	0.205078	0.226661	0.219102	0.246798	0.27309	0.237636	0.252508
1051	2,2,6,7-Tetramethylbicyclo[4.3.0]nona-1(9),4-diene-7,8-diol	2.61	level2	209.153	187	POS	0.26484	0.290139	0.23858	0.26452	0.314556	0.301037	0.319972	0.311855	0.304668	0.306261	0.319674	0.310201	0.295525	0.31551	0.294177	0.301737
1052	Tourneforin	2.61	level2	247.132	177.7	POS	0.333484	0.441203	0.31665	0.363779	0.382283	0.371132	0.41841	0.390608	0.350116	0.39069	0.394296	0.378368	0.447131	0.407276	0.411947	0.422118
1053	3,5-Dimethoxy-4-hydroxycinnamic acid	2.61	level2	223.061	176.4	NEG	2.12261	1.61051	1.35648	1.69653	1.66361	1.50738	1.8025	1.65783	1.58851	1.40797	1.58515	1.52721	1.60979	1.69193	1.68577	1.66249
1054	Tuberonic acid glucoside	2.61	level2	387.166	173.6	NEG	0.18366	0.174505	0.158995	0.172387	0.160382	0.173868	0.183634	0.172628	0.157479	0.165571	0.159906	0.160985	0.182128	0.189495	0.196646	0.189423
1055	Physalin_D	2.61	level2	545.198	172.1	POS	0.0168035	0.0114452	0.0151936	0.0144808	0.00807831	0.0168702	0.00933502	0.0114278	0.0121426	0.0123639	0.0090702	0.0111922	0.0126972	0.0081176	0.0126017	0.0111388
1056	1,2-Dimethyl-5-(trifluoromethyl)-1H-benzimidazole	2.61	level2	215.081	166.9	POS	0.0854282	0.0938804	0.0696111	0.0829733	0.0872325	0.0894124	0.0951045	0.0905831	0.11378	0.105754	0.11409	0.111208	0.101246	0.088204	0.0870266	0.092159
1057	Macluraxanthone	2.61	level2	393.131	161.7	NEG	0.279968	0.297794	0.268067	0.281943	0.310811	0.316727	0.340708	0.322749	0.310458	0.327678	0.340237	0.326124	0.310585	0.36923	0.307728	0.329181
1058	2-Methyl-4,5-diphenyl-1,3-thiazole	2.61	level2	252.086	152.5	POS	0.0872872	0.109921	0.0844623	0.0938902	0.126202	0.115244	0.131676	0.124374	0.515636	0.204817	0.259349	0.3266	0.433578	0.394963	0.397797	0.408779
1059	Nonioside N	2.61	level2	425.168	149.1	NEG	0.0614359	0.035701	0.0298085	0.0423151	0.0304178	0.0257891	0.031215	0.0291406	0.0236481	0.0324498	0.0379166	0.0313382	0.0283735	0.0252977	0.0293867	0.0276859
1060	DPhe-Pro-Arg-chloromethylketone	2.61	level2	451.219	147.1	POS	0.0320419	0.0362595	0.0294618	0.0325877	0.0305323	0.0245433	0.0392716	0.0314491	0.0263868	0.0161641	0.0465735	0.0297081	0.0325187	0.0264148	0.0317038	0.0302124
1061	6-Amino-4-(4-fluorophenyl)-3-methyl-1-phenyl-1H-pyrazolo[3,4-b]pyridine-5-carbonitrile	2.61	level2	344.133	144.4	POS	14.3228	19.169	14.8563	16.116	15.65	13.9907	16.748	15.4629	15.5065	14.1579	15.5772	15.0806	15.4366	15.077	16.0936	15.5357
1062	2-(Acetylamino)-N-[2-(1-piperidinyl)phenyl]-1,3-thiazole-4-carboxamide	2.61	level2	345.137	143.8	POS	2.3935	2.89011	2.46528	2.58296	2.60805	2.32802	2.77689	2.57099	2.32528	2.31313	2.58264	2.40702	2.55237	2.50295	2.6937	2.58301
1063	N-Benzoylaspartic_acid	2.61	level2	238.071	137	POS	0.0960521	0.130829	0.100429	0.109103	0.182986	0.143002	0.165831	0.16394	0.392709	0.344029	0.390234	0.375657	0.270559	0.254832	0.239938	0.25511
1064	5-(9-Anthrylmethylene)-2,4,6(1H,3H,5H)-pyrimidinetrione	2.61	level2	315.075	130.2	NEG	1.09455	1.20009	1.20015	1.16493	1.41686	1.19341	1.53875	1.38301	1.25551	1.42042	1.5478	1.40791	1.48314	1.84897	1.19653	1.50955
1065	8-Acetylharpagide	2.61	level2	405.139	39.2	NEG	0.173316	0.188937	0.191025	0.184426	0.172111	0.168679	0.190361	0.17705	0.169608	0.150513	0.184264	0.168128	0.191253	0.195513	0.190083	0.192283
1066	N-Acryloyl-DL-aspartic acid	2.61	level2	186.041	31.6	NEG	2.0025	0.636753	1.89092	1.51006	0.530237	0.463818	0.551205	0.515087	2.2717	2.33902	2.46757	2.35943	0.631025	0.669287	1.94903	1.08311
1067	2-Methyl-2-(4-nitrophenoxy)propanoic acid	2.61	level2	226.07	27.6	POS	0.216149	0.287553	0.218789	0.24083	0.251988	0.295373	0.30739	0.284917	0.303757	0.29196	0.290978	0.295565	0.267701	0.259185	0.266099	0.264328
1068	3-[(Ethylanilino)methyl]benzenesulfonic acid	2.61	level2	290.088	25.9	NEG	68.6523	71.8835	64.5617	68.3658	71.836	71.2475	78.5702	73.8845	75.3119	81.7158	87.7216	81.5831	71.3514	79.9018	66.5671	72.6067
1069	2,4-Dinitrophenol	2.61	level2	183.006	318.1	NEG	0.168315	0.0666336	0.0908129	0.108587	0.0866798	0.167283	0.141418	0.131794	0.0549951	0.0656262	0.0968343	0.0724852	0.0760521	0.0765579	0.105917	0.0861756
1070	Imiquimod	2.61	level2	241.143	228.8	POS	0.0180841	0.0275575	0.0180907	0.0212441	0.0279019	0.0200973	0.0284581	0.0254858	0.0269707	0.0287745	0.031726	0.0291571	0.0266792	0.0228127	0.0244081	0.0246333
1071	Tamsulosin	2.61	level2	409.181	27	POS	0.33842	0.429119	0.355673	0.374404	0.364345	0.41573	0.438019	0.406032	0.464909	0.394837	0.489765	0.449837	0.409138	0.34353	0.436339	0.396336
1072	3-Hexanone	2.61	level2	83.0853	212.8	POS	0.0528695	0.177462	0.184892	0.138408	0.256631	0.390658	0.757987	0.468425	0.277283	0.275929	0.261153	0.271455	0.268215	0.228526	0.262412	0.253051
1073	Triptophenolide	2.6	level2	311.168	325.5	NEG	11.7633	9.62368	7.64157	9.67617	7.5492	9.72	10.1142	9.12781	9.40319	7.56324	9.48651	8.81765	10.6175	10.4681	12.754	11.2799
1074	4-Hydroxycyclofenil	2.6	level2	295.136	309.4	NEG	0.0994071	0.066096	0.0529789	0.0728273	0.0472795	0.0641798	0.0757363	0.0623985	0.0636332	0.0487832	0.0588711	0.0570958	0.0681835	0.0685953	0.0900219	0.0756002
1075	Thujyl_19-trachylobanoate	2.6	level2	439.356	306.9	POS	0.000412122	0.000285101	0.000400961	0.000366062	0.000648397	4.28513e-05	4.4384e-05	0.000245211	0.000481475	0.000718707	0.000471819	0.000557334	0.000577471	0.000378624	4.42728e-05	0.000333456
1076	beta-Doradecin	2.6	level2	581.398	300.5	POS	0.0205076	0.0282504	0.040624	0.029794	0.0269519	0.0249418	0.0244234	0.0254391	0.0235192	0.0310834	0.0281257	0.0275761	0.0250963	0.026517	0.0254485	0.0256873
1077	Ginsenoside-Rg1	2.6	level2	845.484	287.3	NEG	0.0728633	0.0895707	0.0522022	0.0715454	0.0936825	0.114257	0.0919394	0.0999595	0.0997232	0.0817675	0.0808218	0.0874375	0.0790543	0.104463	0.0879003	0.0904724
1078	2-Amino-4,5-dimethyl-3-thiophenecarbonitrile	2.6	level2	153.048	270.5	POS	0.561176	0.619999	0.570759	0.583978	0.593443	0.629106	0.5743	0.59895	0.646114	0.656816	0.653005	0.651978	0.619689	0.604348	0.638131	0.620723
1079	5-Amino-2-(3,4'-dihydroxy-4,4,7,8a-tetramethyl-6'-oxospiro[2,3,4a,5,6,7-hexahydro-1H-naphthalene-8,2'-3,8-dihydrofuro[2,3-e]isoindole]-7'-yl)-5-oxopentanoic acid	2.6	level2	513.262	216.2	NEG	0.171653	0.232178	0.184019	0.19595	0.196775	0.195332	0.228178	0.206762	0.219592	0.192232	0.222395	0.211406	0.236078	0.224501	0.206324	0.222301
1080	Naloxone N-oxide	2.6	level2	344.148	194.3	POS	0.300668	0.214837	0.136671	0.217392	0.154247	0.142938	0.138165	0.145117	0.197917	0.312994	0.155953	0.222288	0.252665	0.159516	0.202529	0.204903
1081	Germacrone	2.6	level2	219.174	189	POS	0.127196	0.133969	0.110499	0.123888	0.0849022	0.247441	0.0817216	0.138022	0.0808638	0.131127	0.148602	0.120197	0.0788231	0.0814045	0.119543	0.0932568
1082	13,14-Dihydro-16,16-difluoroprostaglandin J2	2.6	level2	371.207	188.3	NEG	0.138107	0.135875	0.133958	0.13598	0.14843	0.143445	0.161558	0.151144	0.154526	0.140151	0.151717	0.148798	0.152242	0.141434	0.146816	0.146831
1083	4,4,7a-Trimethyl-3a,5,6,7-tetrahydro-3H-indene-1-carboxylic acid	2.6	level2	209.153	171.4	POS	0.444501	0.465475	0.41363	0.441202	0.498281	0.48608	0.523789	0.502717	0.493355	0.500251	0.52383	0.505812	0.491544	0.565108	0.495765	0.517472
1084	1-Piperidinecarboxylic acid, 4-[6-[4-[(methoxycarbonyl)amino]phenyl]-4-(4-morpholinyl)-1H-pyrazolo[3,4-d]pyrimidin-1-yl]-, methyl ester	2.6	level2	496.234	170.7	POS	0.0301071	0.012515	0.0131119	0.018578	0.0162379	0.0179772	0.0220802	0.0187651	0.0199149	0.02435	0.0241115	0.0227921	0.0246964	0.0227971	0.0237488	0.0237475
1085	Methyl_7-epi-12-hydroxyjasmonate_glucoside	2.6	level2	403.197	159.8	POS	0.0457812	0.0507544	0.0614891	0.0526749	0.0670357	0.0647093	0.0655188	0.0657546	0.0793674	0.0659203	0.0754592	0.0735823	0.0727026	0.0794605	0.0663809	0.072848
1086	8-Prenylluteone	2.6	level2	421.162	159.8	NEG	2.93309	3.1837	2.63438	2.91706	3.37487	3.20885	3.60682	3.39684	4.07468	3.71137	4.53511	4.10705	3.78934	3.86481	3.68666	3.78027
1087	2-Amino-3-(4-(phosphonomethyl)phenyl)propanoic acid	2.6	level2	258.052	142.4	NEG	0.516235	0.426654	0.387259	0.443382	0.478781	0.471472	0.530635	0.493629	0.585505	0.653807	0.680483	0.639932	0.489443	0.574524	0.427889	0.497286
1088	Arillatose B	2.6	level2	517.156	142.4	NEG	0.0384842	0.128829	0.0982028	0.0885055	0.115888	0.0821955	0.107971	0.102018	0.0781319	0.0860299	0.100776	0.0883125	0.099006	0.0360882	0.104306	0.0798001
1089	4-[(2R,3S,7R,8R,8aS)-2,3,4'-Trihydroxy-4,4,7,8a-tetramethyl-6'-oxospiro[2,3,4a,5,6,7-hexahydro-1H-naphthalene-8,2'-3,8-dihydrofuro[2,3-e]isoindole]-7'-yl]butanoic acid	2.6	level2	486.245	140.4	NEG	0.0374741	0.049799	0.0378621	0.0417117	0.0526326	0.0600264	0.0644218	0.0590269	0.0398972	0.0446154	0.0511024	0.045205	0.0458745	0.0529148	0.0521518	0.0503137
1090	4-Chloro-N-methyl-3-nitrobenzamide	2.6	level2	215.023	105.5	POS	0.0197928	0.0223436	0.0200741	0.0207368	0.0180759	0.0209536	0.0243579	0.0211292	0.0291497	0.0223323	0.0210129	0.024165	0.0223493	0.0207195	0.0215835	0.0215508
1091	Ascochlorin	2.6	level2	403.172	102.5	NEG	0.959335	0.907126	0.826088	0.897516	0.548096	0.425911	0.670084	0.548031	1.13242	0.72455	0.700815	0.852595	1.28828	0.0771272	0.328801	0.564735
1092	4-(Hexopyranosyloxy)-3-methoxybenzoic acid	2.6	level2	329.088	96.9	NEG	0.49749	0.882792	0.570403	0.650228	0.481576	0.452379	0.528853	0.487603	0.497413	0.508922	0.519159	0.508498	0.623923	0.43943	0.492883	0.518745
1093	3-{2-[2-(2-Cyanoethoxy)ethoxy]ethoxy}propanenitrile	2.6	level2	213.123	77.7	POS	0.0981723	0.108446	0.135131	0.113916	0.0934106	0.115991	0.107058	0.105486	0.211673	0.212525	0.194069	0.206089	0.287415	0.109174	0.227202	0.20793
1094	Zopiclone_N-oxide	2.6	level2	405.105	69	POS	0.0956144	0.0763572	0.0733026	0.081758	0.117608	0.0355382	0.111428	0.0881912	0.0984452	0.138042	0.0296332	0.0887067	0.0662899	0.106987	0.0824337	0.085237
1095	Physalin_O	2.6	level2	529.202	67.9	POS	0.0174349	0.0190297	0.0152102	0.0172249	0.0156186	0.0174897	0.0213894	0.0181659	0.0755982	0.024106	0.0229173	0.0408738	0.0202968	0.0197326	0.02254	0.0208565
1096	[1]Benzothiopyrano[4,3-b]indole, 6,11-dihydro-	2.6	level2	238.071	67	POS	0.161016	0.174188	0.135556	0.15692	0.156859	0.149971	0.204244	0.170358	0.189914	0.221377	0.270673	0.227322	0.180262	0.35174	0.159352	0.230451
1097	Cinalukast	2.6	level2	413.191	55.5	POS	0.570285	0.569765	0.458726	0.532925	0.609519	0.553902	0.600118	0.587846	0.651038	0.739802	0.684753	0.691864	0.507194	0.629669	0.501269	0.546044
1098	N-Benzyl-4-chloro-2-nitroaniline	2.6	level2	263.061	47.2	POS	0.318458	0.391227	0.362318	0.357334	0.159125	0.319898	0.322489	0.267171	0.307375	0.1268	0.23118	0.221785	0.130452	0.0411375	0.3575	0.176363
1099	2-Methyl-N-(4-methylphenyl)benzenesulfonamide	2.6	level2	260.077	27.2	NEG	0.728991	0.804278	0.625614	0.719628	0.774606	0.78164	0.910437	0.822228	0.853728	0.818835	0.959132	0.877231	0.85582	0.914473	0.764546	0.844946
1100	4-Amino-2-oxo-1,2-dihydropyrimidine-5-carboxylic acid	2.6	level2	156.042	23.1	POS	0.414697	0.418374	0.382705	0.405259	0.543049	0.526578	0.594645	0.554757	0.468529	0.493952	0.429693	0.464058	0.392456	0.431165	0.372172	0.398598
1101	Cyclophosphamide	2.6	level2	261.03	19.4	POS	0.618096	0.587488	0.610137	0.60524	0.586076	0.674031	0.696421	0.652176	0.742509	0.611839	0.656462	0.67027	0.652994	0.625244	0.632926	0.637055
1102	Thieno[3,2-b][1]benzothiophene-2-carboxylic acid	2.6	level2	232.975	4.4	NEG	0.470453	0.286216	0.238399	0.33169	0.250452	0.556231	0.31976	0.375481	0.575115	0.30764	0.277432	0.386729	0.284173	0.496268	0.300474	0.360305
1103	Cycloviolaxanthin	2.6	level2	601.42	256	POS	0.0832566	0.0721403	0.0351952	0.0635307	0.07514	0.0798699	0.146125	0.100378	0.0606565	0.0411345	0.0649404	0.0555771	0.0750798	0.05142	0.0712666	0.0659221
1104	Artocarpin	2.6	level2	437.192	248.8	POS	0.00351055	0.00076153	0.00530577	0.00319262	0.00138913	0.0153693	4.4384e-05	0.00560093	0.000890286	0.00191614	0.0028164	0.00187427	0.00197157	0.00373264	0.00261897	0.00277439
1105	Loteprednol	2.6	level2	395.165	27.4	POS	0.127788	0.145611	0.137812	0.13707	0.143478	0.166635	0.168011	0.159375	0.148482	0.155737	0.158536	0.154251	0.145517	0.155129	0.167443	0.15603
1106	Lactaldehyde	2.6	level2	73.0288	133.3	NEG	0.00181871	0.150837	0.307454	0.15337	0.176436	0.142391	0.143945	0.154257	0.145801	0.171693	0.00289007	0.106795	0.144486	0.00190297	0.141667	0.0960185
1107	5-Chloro-2-(2-chloroethyl)-1H-benzimidazole	2.59	level2	215.016	359.4	POS	0.00445682	4.09401e-05	0.00694632	0.00381469	0.00473499	4.28513e-05	0.00425947	0.00301244	0.00432004	0.00687509	0.00568586	0.005627	0.00383915	4.47096e-05	0.00576745	0.0032171
1108	8-Geranyl-7-hydroxycoumarin	2.59	level2	297.152	319.5	NEG	9.70476	7.28804	5.45155	7.48145	5.59913	7.42818	8.06022	7.02918	6.92698	6.12829	6.25948	6.43825	8.58932	7.52636	9.97501	8.69689
1109	(1R,4aR,4bS,6aS,9R,10R,10aS)-1-(Carboxymethyl)-10-hydroxy-2-(1-methoxy-2-methyl-1-oxopropan-2-yl)-1,4a,4b,9,10-pentamethyl-3,4,5,6,7,8,9,10a,12,12a-decahydro-2H-chrysene-6a-carboxylic acid	2.59	level2	531.328	289.3	NEG	0.0455074	0.096092	1.47704	0.539547	0.0140061	0.0097167	0.0102972	0.01134	0.013095	0.01256	0.0131769	0.012944	0.0227606	0.0145504	0.0362419	0.0245176
1110	Gingerglycolipid B	2.59	level2	677.375	279.9	NEG	0.0385189	0.0488772	0.0465487	0.0446483	0.04669	0.0412378	0.0549103	0.0476127	0.0492006	0.0472015	0.0477023	0.0480348	0.056117	0.053554	0.0445931	0.0514214
1111	Kaurane-17,18-dioic acid	2.59	level2	335.219	251.9	POS	0.00395544	0.0105786	0.00367894	0.00607101	0.0167557	0.00590252	0.00722767	0.00996197	0.00767771	0.017569	0.0162624	0.0138364	0.0072007	0.018176	0.038181	0.0211859
1112	(Z,Z)-2-Methyl-5-(8,11,14-pentadecatrienyl)-1,3-benzenediol	2.59	level2	329.251	251.6	POS	0.0276663	0.0484021	0.0306429	0.0355704	0.0488217	0.0346667	0.0376014	0.0403633	0.0441617	0.0416604	0.0515457	0.0457893	0.0434357	0.0397338	0.0329159	0.0386951
1113	2-(1,4,5,7-Tetramethyl-6H-pyrrolo[3,4-d]pyridazin-6-yl)aniline	2.59	level2	267.158	196.9	POS	0.0651606	0.0618395	0.0518964	0.0596322	0.0639399	0.0626093	0.0647797	0.0637763	0.0637828	0.0705881	0.0747195	0.0696968	0.0598905	0.0746967	0.0619177	0.0655016
1114	Secoeremopetasitolide_B	2.59	level2	395.204	188.8	POS	0.0259673	0.0345691	0.0227868	0.0277744	0.0297677	0.0274804	0.030661	0.029303	0.0244357	0.0263972	0.031658	0.0274969	0.0295702	0.0309013	0.0291489	0.0298735
1115	2-Naphthalenecarboxamide, N-[(1S)-2-[4-(5-chloro-2,3-dihydro-2-oxo-1H-benzimidazol-1-yl)-1-piperidinyl]-1-methylethyl]-	2.59	level2	461.18	177.7	NEG	0.19711	0.163037	0.197087	0.185745	0.163891	0.208557	0.205767	0.192738	0.148236	0.151049	0.16699	0.155425	0.195607	0.196612	0.149216	0.180479
1116	1H-Pyrano[3',4':6,7]indolizino[1,2-b]quinoline-3,14(4H,12H)-dione, 4,11-diethyl-4,9-dihydroxy-, (4S)-	2.59	level2	393.141	177.1	POS	0.0292607	0.0309108	0.0272878	0.0291531	0.0353467	0.0333619	0.0347185	0.0344757	0.0307139	0.0363059	0.03334	0.0334533	0.0313986	0.0379248	0.0336964	0.0343399
1117	3-Cyano-4,7-dimethylcoumarin	2.59	level2	200.07	169.1	POS	0.00731478	0.0129219	0.0069775	0.00907139	0.0248323	0.0176324	0.0295067	0.0239904	0.0239686	0.0206421	0.0267727	0.0237945	0.058587	0.0449474	0.0510831	0.0515392
1118	2-Isopropenyl-2-oxazoline	2.59	level2	112.075	166.8	POS	0.0117222	0.00854018	0.00910522	0.00978919	0.0220638	0.0220157	0.0229797	0.0223531	0.0578416	0.0516404	0.0540246	0.0545022	0.0364074	0.0365601	0.0396315	0.037533
1119	Ethynylestradiol 3-sulfate	2.59	level2	375.131	159.7	NEG	0.317767	0.338541	0.320366	0.325558	0.378553	0.376157	0.385047	0.379919	0.308556	0.326578	0.298956	0.311364	0.315035	0.365194	0.313581	0.33127
1120	Junipediol A 8-glucoside	2.59	level2	359.135	136.7	NEG	0.163515	0.162896	0.149553	0.158655	0.160083	0.144277	0.191184	0.165181	0.174372	0.160177	0.161534	0.165361	0.178176	0.156854	0.165197	0.166742
1121	N6-2-(4-Aminophenyl)ethyladenosine	2.59	level2	387.176	71.6	POS	0.2074	0.264934	0.242048	0.238127	0.345327	0.266174	0.314475	0.308659	0.276221	0.252079	0.3139	0.280733	0.257459	0.301353	0.278162	0.278991
1122	Metharbital	2.59	level2	199.107	41.4	POS	0.227198	0.199149	0.220255	0.215534	0.2432	0.230119	0.243361	0.238894	0.252383	0.357823	0.29351	0.301238	0.275376	0.287651	0.191667	0.251565
1123	Pro-Leu	2.59	level2	229.154	27.7	POS	0.445386	0.461096	0.392189	0.43289	0.456815	0.468484	0.538761	0.48802	0.478998	0.534754	0.551517	0.521756	0.481747	0.514831	0.491686	0.496088
1124	1-Isothiocyanato-8-(methylthio)octane	2.59	level2	218.102	26.1	POS	0.136147	0.15974	0.148036	0.147974	0.16374	0.165063	0.167746	0.165516	0.200306	0.183791	0.196365	0.193487	0.186007	0.187714	0.184458	0.186059
1125	3-Chloro-4-fluorophenylhydrazine	2.59	level2	161.029	19.8	POS	1.1355	1.17973	1.2019	1.17238	1.12619	1.36756	1.33494	1.27623	1.36985	1.14295	1.2557	1.25617	1.26139	1.24587	1.29077	1.26601
1126	Pergolide	2.59	level2	315.192	268.6	POS	0.049637	0.0528048	0.0411068	0.0478496	0.053686	0.0569894	0.0557491	0.0554749	0.0638438	0.0645944	0.0557321	0.0613901	0.0575719	0.0526241	0.0626075	0.0576012
1127	Dihydroconiferin	2.59	level2	345.153	188.2	POS	0.207146	0.229073	0.187546	0.207921	0.236889	0.213411	0.241792	0.230697	0.238287	0.224118	0.239165	0.233857	0.218439	0.225725	0.233603	0.225922
1128	Garcinone D	2.59	level2	429.186	39.6	POS	0.0722494	0.113462	0.0692658	0.0849925	0.0957366	0.0870798	0.113561	0.0987926	0.103634	0.0962364	0.0932533	0.097708	0.0954677	0.104223	0.0913651	0.0970186
1129	Docebenone	2.59	level2	325.184	331.5	NEG	16.6972	13.6385	12.3985	14.2448	10.1565	14.8762	14.8047	13.2792	15.1671	11.2506	12.1202	12.8459	15.9903	14.0556	18.0327	16.0262
1130	DG(18:1(9Z)/18:3(6Z,9Z,12Z)/0:0)	2.58	level2	617.513	322.3	POS	3.97414e-05	0.00102215	4.03135e-05	0.000367403	0.00129745	0.000373319	4.4384e-05	0.000571719	0.00101331	0.000344827	0.00104774	0.000801958	0.000447947	0.000553053	0.000651372	0.000550791
1131	17-Trifluoromethylphenyl-13,14-dihydrotrinorprostaglandin F2.alpha.	2.58	level2	457.226	320.2	NEG	0.0352273	0.0490424	0.0454106	0.0432268	0.0410287	0.0396345	0.0599634	0.0468756	0.0862502	0.0680628	0.0600618	0.0714583	0.0606426	0.0376843	0.0383121	0.0455463
1132	2-Hydroxy-3-(2-hydroxy-3-methylbut-3-enyl)-4-methoxy-6-(2-phenylethyl)benzoic acid	2.58	level2	355.157	318.7	NEG	0.0887675	0.0841254	0.0602754	0.0777228	0.0683843	0.0860594	0.0932687	0.0825708	0.0801533	0.0790526	0.0787614	0.0793224	0.0850389	0.0804244	0.0826002	0.0826878
1133	Monopalmitolein (9c)	2.58	level2	329.268	284.5	POS	0.0112449	0.0141651	0.0121979	0.0125359	0.0152822	0.0127503	0.016863	0.0149652	0.0147852	0.0166038	0.0187142	0.0167011	0.0197091	0.0177989	0.0165648	0.0180242
1134	1H-Indole-3-carboxamide, 1-(5-fluoropentyl)-N-1-naphthalenyl-	2.58	level2	373.168	262.6	NEG	0.132087	0.157013	0.1129	0.134	0.156286	0.135075	0.192657	0.161339	0.161422	0.169186	0.182903	0.17117	0.168422	0.144607	0.142112	0.151714
1135	2.alpha.-Hydroxymethylethisterone	2.58	level2	343.226	259.3	POS	0.020413	0.0332679	0.0213809	0.0250206	0.0350149	0.0306022	0.0231947	0.0296039	0.0268152	0.0254865	0.0273902	0.026564	0.0288092	0.0300929	0.0267971	0.0285664
1136	11-(Dansylamino)undecanoic acid	2.58	level2	433.221	249.3	NEG	0.0482672	0.0710693	0.0521734	0.05717	0.0663756	0.0627773	0.0745366	0.0678965	0.0834487	0.0685678	0.0798974	0.0773046	0.0786777	0.064057	0.0620415	0.0682587
1137	O-Geranylvanillin	2.58	level2	289.179	236.7	POS	0.24726	0.120843	0.0891562	0.15242	0.120659	0.135942	0.139188	0.13193	0.149345	0.150777	0.141829	0.147317	0.133521	0.130271	0.137824	0.133872
1138	Cytochalasin H	2.58	level2	494.289	227.4	POS	0.0631998	0.0099554	0.0119379	0.0283644	0.0332486	0.0462729	0.0444302	0.0413173	0.0298428	0.104667	0.0203927	0.0516342	0.0056981	0.00557513	0.00766187	0.0063117
1139	Bufexamac	2.58	level2	222.113	226.7	NEG	0.0693008	0.0692491	0.0581671	0.0655723	0.0950163	0.0993335	0.112875	0.102408	0.12588	0.117854	0.134178	0.12597	0.102355	0.116643	0.0823502	0.100449
1140	Capsiate	2.58	level2	307.19	221.5	POS	0.0898574	0.110822	0.0746602	0.0917797	0.103882	0.113607	0.118997	0.112162	0.123261	0.107358	0.109898	0.113506	0.103936	0.101965	0.115744	0.107215
1141	9-(Methoxycarbonyl)dec-9-enoic acid	2.58	level2	227.129	210.2	NEG	0.0547463	0.131204	0.105192	0.0970474	0.124413	0.119687	0.121333	0.121811	0.14853	0.127557	0.127513	0.134533	0.115094	0.135508	0.108594	0.119732
1142	(3R,7R)-1,3,7-Octanetriol	2.58	level2	163.132	186.9	POS	0.0238823	0.0215673	0.0241835	0.023211	0.0214933	0.0228791	0.0239453	0.0227725	0.0261581	0.0249191	0.0235955	0.0248909	0.0251427	0.0238605	0.0521473	0.0337168
1143	(3E)-4-(1-Hydroxy-2,6,6-trimethyl-4-oxocyclohex-2-en-1-yl)but-3-en-2-yl 2-O-hexopyranosylhexopyranoside	2.58	level2	549.253	156.5	POS	0.0323436	0.0301699	0.0294766	0.0306634	0.0355109	0.0364683	0.0358448	0.0359413	0.0311243	0.0307507	0.0316197	0.0311649	0.033578	0.0337958	0.0339562	0.0337767
1144	1-[(4,8-Dimethoxyfuro[2,3-b]quinolin-7-yl)oxy]-3-methylbutane-2,3-diol	2.58	level2	348.144	148.5	POS	0.0373373	0.0668703	0.0415511	0.0485862	0.0646996	0.0498362	0.0671283	0.0605547	0.0717521	0.0500483	0.0668226	0.0628743	0.0626797	0.0597271	0.0585189	0.0603086
1145	Ethyl (triphenylphosphoranylidene)acetate	2.58	level2	349.138	142.2	POS	0.0615302	0.0549252	0.0487549	0.0550701	0.0675614	0.0587992	0.0656936	0.0640181	0.0640599	0.0870743	0.081714	0.0776161	0.064301	0.0659531	0.0684509	0.066235
1146	Ethanone, 1-(3,4-dihydroxyphenyl)-2-(2-ethyl-1H-imidazol-1-yl)-	2.58	level2	245.093	138.4	NEG	0.120902	0.107075	0.107703	0.111893	0.121727	0.119441	0.12305	0.121406	0.126499	0.122694	0.127625	0.125606	0.133361	0.118826	0.109432	0.12054
1147	Asperulosidic acid	2.58	level2	431.119	44.1	NEG	0.0198534	0.0206814	0.0239737	0.0215028	0.0352294	0.0303818	0.0283343	0.0313151	0.0324446	0.0186014	0.0294251	0.0268237	0.0417759	0.0300748	0.0420424	0.0379644
1148	1-Hydroxy-3,5-dimethoxy-2,4-diprenylxanthone	2.58	level2	409.197	28.3	POS	0.0964647	0.118094	0.102977	0.105845	0.134576	0.143305	0.147303	0.141728	0.194837	0.212941	0.21707	0.208283	0.1682	0.169133	0.165987	0.167773
1149	N-(4-Chlorophenyl)-2-hydroxy-9H-carbazole-3-carboxamide	2.58	level2	335.062	26.6	NEG	0.87208	1.3571	1.02833	1.08584	1.12379	1.09095	1.30724	1.17399	1.27022	1.13115	1.35597	1.25245	1.28846	1.16354	1.43438	1.29546
1150	Dronedarone	2.58	level2	555.284	354.7	NEG	0.469327	0.494259	0.492817	0.485468	0.612792	0.523248	0.585329	0.57379	0.489243	0.508748	0.606148	0.534713	0.62268	0.517171	0.518314	0.552722
1151	Hydroxyhomodestruxin_B	2.58	level2	624.394	279.9	POS	0.0416839	0.051584	0.0406947	0.0446542	0.0590636	0.0513978	0.0681901	0.0595505	0.087006	0.0564569	0.0914003	0.0782877	0.0615872	0.0799825	0.0570397	0.0662031
1152	Methyl Jasmonate	2.58	level2	223.134	235.2	NEG	0.0251139	0.0338535	0.0255303	0.0281659	0.0412679	0.031885	0.0498399	0.0409976	0.0380056	0.0416422	0.0377466	0.0391315	0.0389138	0.0406742	0.0365483	0.0387121
1153	HYDROQUINIDINE	2.58	level2	325.195	232	NEG	0.376774	0.416269	0.367274	0.386772	0.399816	0.414971	0.421398	0.412062	0.39925	0.372458	0.430642	0.400783	0.424473	0.434736	0.44086	0.433357
1154	(1R,2R)-methyl dihydrojasmonate	2.58	level2	249.148	221.5	POS	0.119974	0.118591	0.0799465	0.106171	0.125332	0.106974	0.123523	0.11861	0.153675	0.147877	0.1231	0.141551	0.127377	0.136779	0.120987	0.128381
1155	Cilastatin	2.58	level2	357.145	180.1	NEG	0.121814	0.1731	0.153975	0.14963	0.147794	0.144187	0.157365	0.149782	0.164185	0.134316	0.171838	0.15678	0.170663	0.173655	0.155522	0.166613
1156	Clozapine	2.58	level2	327.134	177.8	POS	0.0703625	0.0828181	0.0324892	0.0618899	0.0930511	0.089952	0.1019	0.0949676	0.0808668	0.0984257	0.0840802	0.0877909	0.0717302	0.111827	0.101235	0.0949306
1157	Chlorhexidine	2.58	level2	505.205	172.4	POS	0.076312	0.0490244	0.0659571	0.0637645	0.0393962	0.0667313	0.0455669	0.0505648	0.0494786	0.0542165	0.0510518	0.0515823	0.0663624	0.0465338	0.0479425	0.0536129
1158	25,27-Dihydro-4,7-didehydro-7-deoxyphysalin_A	2.58	level2	511.191	40.9	POS	0.0323567	0.0480597	0.0457385	0.0420516	0.0427179	0.0297505	0.0853452	0.0526045	0.0417456	0.0308905	0.0648356	0.0458239	0.0345175	0.0301806	0.0562797	0.0403259
1159	Diferuloylputrescine	2.58	level2	441.199	39.6	POS	0.0625836	0.0928275	0.0724547	0.0759553	0.023233	0.0184198	0.0402305	0.0272944	0.232772	0.138208	0.232879	0.201287	0.122143	0.112425	0.0816497	0.105406
1160	1,6-ANHYDRO-B-GLUCOSE	2.58	level2	161.045	23.9	NEG	5.50338	6.43214	5.89948	5.945	6.61794	6.02505	6.79079	6.47793	6.28879	5.42456	7.0067	6.24002	6.47928	5.80363	6.47586	6.25292
1161	Harmaline	2.58	level2	215.112	19.8	POS	0.142568	0.150768	0.149623	0.147653	0.146256	0.164393	0.169684	0.160111	0.180203	0.154011	0.162775	0.165663	0.000479301	0.204563	0.168713	0.124585
1162	1-(3,5-Dihydroxyphenyl)-12-hydroxytridecan-2-one	2.57	level2	321.21	342	NEG	0.0572798	0.0331995	0.0280138	0.0394977	0.0299357	0.0323732	0.0318344	0.0313811	0.0383154	0.0295138	0.0428608	0.0368967	0.0375653	0.0310766	0.0416364	0.0367594
1163	Phe-Met-Arg-Phe-amide	2.57	level2	597.294	328.8	NEG	0.203375	0.418462	0.257741	0.293193	0.33861	0.306447	0.391713	0.34559	0.308212	0.267513	0.330348	0.302024	0.408115	0.379951	0.316772	0.36828
1164	Chaetoglobosin A	2.57	level2	527.253	321.5	NEG	0.172098	0.200137	0.119745	0.163993	0.204794	0.201808	0.209128	0.205244	0.192182	0.247928	0.263975	0.234695	0.245433	0.263445	0.216982	0.241954
1165	3-[4-Hydroxy-3-(1,1,4,4,7-pentamethyltetralin-6-yl)phenyl]acrylic acid	2.57	level2	363.193	256.8	NEG	0.0642609	0.229455	0.0408662	0.111528	0.0465779	0.0602815	0.225587	0.110816	0.288762	0.0690364	0.0468855	0.134895	0.0338553	0.0536437	0.272021	0.11984
1166	3-(Hepta-1,3-dienyl)hexanedioic acid	2.57	level2	239.129	234.1	NEG	0.176023	0.135351	0.113392	0.141589	0.159939	0.216457	0.176932	0.184442	0.180701	0.157063	0.154291	0.164018	0.154007	0.186227	0.169898	0.170044
1167	(9Z,12Z)-15-Hydroxy-16-methoxyoctadeca-9,12-dienoic acid	2.57	level2	327.252	221.9	POS	0.0616065	0.0792488	0.0541901	0.0650151	0.085707	0.117436	0.106455	0.103199	0.10243	0.0919603	0.0950216	0.0964705	0.0882892	0.0921088	0.080748	0.0870487
1168	trans-Dehydrocurvularin	2.57	level2	289.111	212.1	NEG	1.2618	1.01171	0.829791	1.03444	0.987762	1.11104	1.1537	1.08417	1.20261	1.33824	1.21606	1.2523	1.36868	1.50279	1.06485	1.31211
1169	7-Nitro-2,3-dihydro-1,4-benzodioxine-6-carboxylic acid	2.57	level2	224.02	182.2	NEG	1.22674	1.16088	0.741863	1.04316	1.52984	1.6307	1.64841	1.60298	1.37828	1.46897	1.54385	1.4637	1.68718	1.52115	1.45408	1.55413
1170	N-Acetylnorfloxacin	2.57	level2	360.139	180.3	NEG	0.325374	0.400043	0.339265	0.354894	0.391921	0.377961	0.409939	0.393274	0.295314	0.287023	0.327155	0.303164	0.354247	0.370331	0.392766	0.372448
1171	Nitidine cation	2.57	level2	348.127	159.2	POS	0.317364	0.324427	0.258429	0.300073	0.336392	0.283589	0.335232	0.318404	0.35025	0.36112	0.378166	0.363179	0.282373	0.306232	0.293777	0.294127
1172	Dulxanthone_C	2.57	level2	425.192	153.8	POS	0.640915	0.798987	0.638807	0.692903	0.781291	0.791231	0.822403	0.798309	0.704696	0.720199	0.759852	0.728249	0.654367	0.804613	0.835713	0.764898
1173	1-(2-Furanylmethyl)-5-oxo-3-pyrrolidinecarboxylic acid	2.57	level2	208.061	153.7	NEG	0.253513	0.319181	0.218367	0.263687	0.3228	0.307957	0.347478	0.326078	0.390219	0.35873	0.428907	0.392619	0.349929	0.372619	0.322891	0.34848
1174	2-Furancarboxylic acid, tetrahydro-, ethyl ester	2.57	level2	145.085	151.2	POS	0.076375	0.0675723	0.0606134	0.0681869	0.0738998	0.0743467	0.0769984	0.0750817	0.0724347	0.0868481	0.0804824	0.0799217	0.0728824	0.0823478	0.0751887	0.0768063
1175	(2E)-6-Hydroxy-2,6-dimethylocta-2,7-dien-1-yl 6-O-.alpha.-L-arabinopyranosyl-.beta.-D-glucopyranoside	2.57	level2	463.219	148.4	NEG	0.0701571	0.0691329	0.0676282	0.0689727	0.0700834	0.0704083	0.0753816	0.0719578	0.0671176	0.0633795	0.0898859	0.073461	0.0684791	0.0685959	0.073134	0.0700696
1176	1,3-Dicaffeoylquinic acid	2.57	level2	515.125	25.9	NEG	0.245129	0.270913	0.31637	0.277471	0.322585	0.293956	0.34388	0.320141	0.289723	0.27275	0.293557	0.285343	0.371713	0.376315	0.426342	0.391456
1177	(Diethylamino)(oxo)acetic acid	2.57	level2	146.081	25.7	POS	12.5037	11.8442	12.4439	12.2639	13.197	11.948	14.114	13.0863	13.3406	14.1826	14.1443	13.8892	13.6628	13.4443	12.1384	13.0818
1178	Sterebin_A	2.57	level2	311.221	261.9	POS	0.0614243	0.079517	0.0565915	0.0658442	0.0823618	0.0781766	0.0840794	0.0815393	0.0935695	0.084578	0.0795658	0.0859045	0.078709	0.0794991	0.0805841	0.0795974
1179	(9Z,12Z,14E)-16-Hydroxy-9,12,14-octadecatrienoic_acid	2.57	level2	295.226	252.5	POS	0.165341	1.74455	0.183146	0.69768	0.246075	0.220169	0.227543	0.231262	0.274216	0.268272	0.24661	0.263033	0.238821	1.82551	0.25028	0.771537
1180	piperettine	2.57	level2	316.187	245.7	POS	0.0296496	0.0112137	0.00924817	0.0167038	0.0187026	0.0177854	0.0191968	0.0185616	0.00357931	0.0135781	0.0136634	0.0102736	0.0169262	0.0168731	0.0205244	0.0181079
1181	PODOFILOX	2.57	level2	432.165	181.4	POS	0.0197038	0.0162519	0.0135723	0.0165093	0.0109049	0.0191337	0.0234709	0.0178365	0.0629704	0.0229993	0.0259472	0.0373056	0.129191	0.101552	0.102229	0.110991
1182	Physalin_L	2.57	level2	529.202	40.3	POS	0.170163	0.171188	0.148086	0.163146	0.186671	0.150639	0.18893	0.175414	0.188302	0.172936	0.230039	0.197092	0.165671	0.169497	0.176936	0.170702
1183	Fosbretabulin (disodium)	2.57	level2	395.086	49.9	NEG	0.0356284	0.0367788	0.0387827	0.0370633	0.0571994	0.0492151	0.050938	0.0524508	0.0505307	0.0603764	0.0607495	0.0572188	0.0592102	0.0572159	0.0577386	0.0580549
1184	Amorfrutin B	2.56	level2	407.22	330.4	NEG	0.0504678	0.0491414	0.0410074	0.0468722	0.0566797	0.046337	0.0640677	0.0556948	0.0544474	0.0919757	0.0926162	0.0796798	0.0951194	0.101941	0.0725362	0.0898655
1185	13-Oxo-8(14)-podocarpen-18-oic acid	2.56	level2	275.168	326.1	NEG	0.0654902	0.0297056	0.0333184	0.0428381	0.0366518	0.0335365	0.0334635	0.0345506	0.0416338	0.023439	0.0608047	0.0419592	0.0500277	0.0286868	0.043261	0.0406585
1186	(3.beta.,5.Xi.,8.alpha.,9.beta.,10.alpha.,16.beta.)-16-Hydroxykauran-3-yl .beta.-D-glucopyranoside	2.56	level2	467.301	252.6	NEG	0.0469598	0.0216272	0.012901	0.0271626	0.0316562	0.100541	0.0662984	0.0661653	0.0380917	0.0217135	0.0193809	0.0263954	0.0362202	0.0189422	0.00808176	0.0210814
1187	6-Hydroxy-5-(hydroxymethyl)-3,13-dimethoxy-5,7a,9,14b-tetramethyl-2,3,7,7a,10,14,14a,14b-octahydro-6H-3,5a-epoxyfuro[3,4-i]oxepino[4,3-a]xanthen-12(1H,5H)-one	2.56	level2	491.228	230.1	POS	0.00853476	0.00876634	0.00958497	0.00896203	0.0101586	0.0122291	0.011726	0.0113712	0.0306557	0.0174676	0.013795	0.0206394	0.0125939	0.0102923	0.00865856	0.0105149
1188	4-Piperidinamine, 1-(9H-purin-6-yl)-	2.56	level2	219.137	202.1	POS	0.0565748	0.0669358	0.0491963	0.0575689	0.0637286	0.0575899	0.0622289	0.0611825	0.0671713	0.0704248	0.0635851	0.0670604	0.0638596	0.0677611	0.0586695	0.0634301
1189	1,6-Bis-O-(4-hydroxycinnamoyl)glucose	2.56	level2	471.129	196.7	NEG	0.0964431	0.088064	0.0787331	0.0877467	0.0720434	0.0568922	0.0779506	0.0689621	0.066728	0.0757712	0.0845193	0.0756728	0.0880644	0.0872712	0.0973977	0.0909111
1190	Methanone, (4-bromophenyl)[2-fluoro-4-[[6-(methyl-2-propen-1-ylamino)hexyl]oxy]phenyl]-	2.56	level2	448.123	180.1	POS	0.100648	0.127442	0.0984002	0.10883	0.111908	0.100148	0.1169	0.109652	0.102329	0.0878284	0.109727	0.0999613	0.123309	0.136839	0.120722	0.126956
1191	5-Heptenoic acid, 7-[(1R,2R,3R,5S)-3,5-dihydroxy-2-[(3R)-3-hydroxy-5-phenylpentyl]cyclopentyl]-, 4-(3-thioxo-3H-1,2-dithiol-5-yl)phenyl ester, (5Z)-	2.56	level2	599.196	179.6	POS	0.0138254	0.0174664	0.0203716	0.0172211	0.0215684	0.0183172	0.0222816	0.0207224	0.0195282	0.0175281	0.0180151	0.0183571	0.0144915	0.0160662	0.0147812	0.015113
1192	Darendoside A	2.56	level2	431.156	147.7	NEG	0.0384608	0.0344989	0.0426942	0.0385513	0.0358487	0.0353152	0.0429125	0.0380255	0.0291181	0.0282141	0.0289796	0.0287706	0.0418058	0.0346257	0.03547	0.0373005
1193	Malonylcarnitine	2.56	level2	248.112	139.8	POS	0.265147	0.278574	0.279347	0.274356	0.329604	0.244561	0.332311	0.302159	0.354011	0.289365	0.3616	0.334992	0.241432	0.299415	0.307917	0.282921
1194	Flupentixol	2.56	level2	435.176	139.2	POS	0.0233145	0.0315208	0.0180122	0.0242825	0.0508835	0.0313254	0.0552793	0.0458294	0.182451	0.160634	0.048143	0.130409	0.0372275	0.0264968	0.0579813	0.0405685
1195	N-Cyclohexylbenzenecarbothioamide	2.56	level2	218.103	137.1	NEG	0.941239	0.614106	0.544078	0.699808	1.02063	0.625872	1.21588	0.954129	1.11718	0.729305	0.778932	0.87514	1.04549	1.1728	0.980351	1.06621
1196	Iloperidone	2.56	level2	427.207	70.9	POS	0.105782	0.102446	0.079945	0.0960576	0.107693	0.0806571	0.122591	0.103647	0.0908398	0.0989533	0.180955	0.123583	0.112926	0.108449	0.0933896	0.104922
1197	1H-Pyrazolo[3,4-d]pyrimidin-4-amine, 1-phenyl-	2.56	level2	210.077	44.5	NEG	0.419681	0.38319	0.33661	0.379827	0.477449	0.429071	0.511587	0.472703	0.530552	0.51595	0.576425	0.540976	0.453684	0.515097	0.445186	0.471322
1198	6-(4-Morpholinyl)-1H-purine	2.56	level2	204.088	39.8	NEG	0.478217	0.411914	0.369111	0.419747	0.580665	0.562844	0.495602	0.546371	0.491417	0.508129	0.518363	0.50597	0.424387	0.662847	0.42595	0.504395
1199	15-Ketofluprostenol	2.56	level2	457.181	39.6	POS	0.134292	0.159041	0.120704	0.138012	0.167336	0.155873	0.168593	0.163934	0.142682	0.14726	0.153134	0.147692	0.142471	0.160334	0.162889	0.155231
1200	L-3-Aminoisobutyric acid	2.56	level2	102.056	35.8	NEG	0.380784	0.323659	0.355289	0.353244	0.40808	0.377876	0.384142	0.390033	0.37402	0.516218	0.429944	0.440061	0.381772	0.440895	0.354099	0.392255
1201	4,4'-Thiodiphenol	2.56	level2	217.035	32.8	NEG	0.652445	0.677999	0.534603	0.621682	0.597714	0.610669	0.69943	0.635937	0.406662	0.56226	0.468115	0.479012	0.680175	0.656038	0.681429	0.672547
1202	N-[4-(5-Methyl-1H-1,2,3-triazol-1-yl)phenyl]benzamide	2.56	level2	279.126	26.4	POS	1.07252	1.20667	1.27037	1.18319	1.33279	1.59514	1.75321	1.56038	1.47639	1.36046	1.35423	1.39703	1.54077	1.23131	1.87914	1.55041
1203	3-Pyridinecarbonitrile, 1,2-dihydro-4-methyl-2-thioxo-6-(trifluoromethyl)-	2.56	level2	217.003	19.4	NEG	0.13137	0.140662	0.109798	0.127277	5.86762	0.127952	6.37209	4.12255	5.61962	0.156121	0.131468	1.96907	0.129681	5.98632	0.135814	2.08394
1204	Dexamethasone	2.56	level2	391.197	191.9	NEG	0.783851	0.757582	0.707059	0.749497	0.6715	0.729001	0.746731	0.715744	0.650636	0.571865	0.715381	0.645961	0.845595	0.667939	0.646531	0.720022
1205	9-Hydroxyrisperidone	2.56	level2	425.195	173	NEG	1.38714	1.39489	1.43952	1.40718	1.52256	1.5178	1.51556	1.51864	1.36745	1.46274	1.48417	1.43812	1.53233	1.58024	1.4539	1.52215
1206	Schaftoside_4'-O-glucoside	2.56	level2	727.207	164	POS	0.107611	0.104209	0.0982328	0.103351	0.109999	0.0966602	0.107347	0.104669	0.098299	0.0954208	0.0913963	0.0950387	0.0935028	0.101208	0.0986606	0.0977905
1207	Perphenazine	2.56	level2	404.155	154.5	POS	0.126698	0.134471	0.104426	0.121865	0.244534	0.189244	0.154798	0.196192	0.129815	0.108347	0.151076	0.129746	0.147216	0.127555	0.280422	0.185064
1208	1-Amino-3,3-dimethyl-2-butanone	2.55	level2	116.107	337.5	POS	9.41163	0.138365	9.27963	6.27654	0.265681	9.75796	10.3786	6.80073	0.282388	0.289214	0.332659	0.30142	0.17103	10.9044	0.166458	3.74728
1209	Ikarugamycin	2.55	level2	477.281	327.5	NEG	0.0823191	0.135257	0.0843246	0.100634	0.133707	0.142329	0.163043	0.14636	0.148826	0.151461	0.167437	0.155908	0.130029	0.167377	0.128802	0.142069
1210	Glu-Trp	2.55	level2	332.125	238	NEG	0.467832	0.374146	0.317472	0.386484	0.514058	0.508771	0.522232	0.51502	0.529631	0.600168	0.583999	0.571266	0.48649	0.571025	0.435297	0.497604
1211	Palmitic acid alkyne	2.55	level2	253.215	232.3	POS	2.34474	3.12635	2.30416	2.59175	2.96118	2.73639	3.17595	2.95784	3.20439	2.99085	3.31118	3.16881	3.07724	3.28275	3.24813	3.20271
1212	[(1-Benzyl-1H-indazol-3-yl)oxy]acetic acid	2.55	level2	283.107	212.8	POS	0.0766866	0.0693794	0.0580302	0.0680321	0.0766323	0.0743114	0.0825628	0.0778355	0.0982551	0.0971599	0.0985768	0.0979973	0.0863042	0.0817131	0.0916461	0.0865545
1213	1H-1,4-Diazepine, 1-[(5-chloro-1-naphthalenyl)sulfonyl]hexahydro-	2.55	level2	325.081	205	POS	0.124166	0.132983	0.113812	0.123654	0.132842	0.123308	0.139972	0.13204	0.156787	0.162934	0.155074	0.158265	0.129934	0.139036	0.12745	0.13214
1214	1H-Indole-2,3-dione, 5-[[2-(methoxymethyl)-1-pyrrolidinyl]sulfonyl]-	2.55	level2	323.067	204.8	NEG	0.423046	0.439338	0.383777	0.415387	0.437027	0.419428	0.47165	0.442702	0.541315	0.556439	0.505151	0.534302	0.416988	0.451087	0.406953	0.425009
1215	Methyl dihydrojasmonate, mixture of cis and trans	2.55	level2	227.164	171.9	POS	0.52017	0.535089	0.220077	0.425112	0.736587	0.29799	0.32944	0.454672	0.300453	0.707647	0.32457	0.444223	0.267505	0.757245	0.297136	0.440628
1216	3-Methoxycatechol	2.55	level2	141.054	169.2	POS	0.0105256	0.0101096	0.00985505	0.0101634	0.0133557	0.0140047	0.0191415	0.0155006	0.0148874	0.0181697	0.020001	0.017686	0.0128659	0.0137685	0.0121334	0.0129226
1217	4-{[5-(Trifluoromethyl)-2-pyridinyl]oxy}phenol	2.55	level2	254.046	166.4	NEG	1.34571	1.6437	1.24466	1.41136	0.893098	1.33209	1.69156	1.30558	0.899516	0.908817	1.66119	1.15651	1.68564	1.02569	1.54009	1.41714
1218	5-(6-Methyl-7-oxooctyl)furan-2(5H)-one	2.55	level2	225.148	162.3	POS	0.454793	0.481329	0.435475	0.457199	0.49114	0.449944	0.494129	0.478404	0.435369	0.443859	0.472316	0.450514	0.458262	0.460831	0.454406	0.457833
1219	2-(1H-1,3-Benzodiazol-2-yl)acetohydrazide	2.55	level2	191.091	151.2	POS	0.105552	0.092474	0.0803637	0.0927967	0.101838	0.102314	0.106577	0.103576	0.0976234	0.116919	0.105385	0.106642	0.104183	0.111225	0.103169	0.106192
1220	Linustatin	2.55	level2	410.165	39.6	POS	0.252047	0.2981	0.244743	0.264963	0.349983	0.364637	0.427152	0.380591	0.96402	0.650855	0.955421	0.856766	0.525959	0.505055	0.507068	0.512694
1221	4,5-Dihydroniveusin_A	2.55	level2	397.189	25.6	POS	0.0128672	0.0145391	0.00934802	0.0122515	0.0175757	0.0278177	0.0258922	0.0237619	0.0326355	0.0452811	0.0385356	0.0388174	0.0514722	0.0490698	0.0511751	0.0505723
1222	2-Chloro-N-(4-methoxyphenyl)nicotinamide	2.55	level2	263.061	24.3	POS	1.53648	1.45945	1.51628	1.50407	1.64259	1.43791	1.51627	1.53226	1.43636	1.41862	1.56001	1.47166	1.56978	1.54633	1.56938	1.56183
1223	(1S,3R)-1-Aminocyclopentane-1,3-dicarboxylic acid	2.55	level2	172.061	24	NEG	0.745542	0.508102	0.544854	0.599499	0.823421	0.666305	0.726802	0.738843	1.00283	0.899473	0.709329	0.870543	0.938622	0.589353	0.657882	0.728619
1224	N-(4-Morpholin-4-ylphenyl)-2-nitrobenzenesulfonamide	2.55	level2	364.1	23	POS	0.100825	0.108074	0.100045	0.102981	0.18324	0.179193	0.187405	0.18328	0.434103	0.36979	0.40198	0.401958	0.438855	0.355442	0.368663	0.387653
1225	LTD4	2.55	level2	495.259	227.4	NEG	0.146139	0.169628	0.129536	0.148435	0.102541	0.166388	0.12253	0.130486	0.156861	0.0965574	0.113861	0.122427	0.175102	0.180486	0.155584	0.170391
1226	Veranisatin_A	2.55	level2	343.138	182.8	POS	0.0784417	0.0917132	0.0731998	0.0811182	0.103879	0.0904009	0.0973314	0.0972037	0.100109	0.0719089	0.0736372	0.0818849	0.0827855	0.084957	0.187583	0.118442
1227	Hexobarbitone	2.55	level2	237.123	69	POS	0.163922	0.174203	0.127232	0.155119	0.338784	0.185159	0.203034	0.242326	0.415872	0.452075	0.453728	0.440559	0.202822	0.252501	0.192396	0.215906
1228	Rotenone	2.55	level2	393.13	44.4	NEG	0.0438974	0.0492067	0.0353301	0.0428114	0.0723457	0.0770898	0.0678909	0.0724421	0.092765	0.0983193	0.113194	0.101426	0.0795368	0.0916229	0.0727333	0.0812977
1229	Blepharin	2.55	level2	328.105	26.4	POS	0.647185	0.858994	0.757015	0.754398	0.7174	0.741813	0.794078	0.751097	0.703519	0.673913	0.697625	0.691686	0.641048	0.655003	0.739931	0.678661
1230	METHYL GALACTOSIDE	2.55	level2	193.071	24.6	NEG	0.162228	0.163094	0.30441	0.209911	0.230735	0.19684	0.185376	0.204317	0.154973	0.212661	0.253569	0.207067	0.20781	0.171132	0.294578	0.224507
1231	Docosahexaenoylglycine	2.54	level2	386.268	300.2	POS	0.0908334	0.152068	0.0990711	0.113991	0.133807	0.143876	0.154404	0.144029	0.131394	0.133298	0.135274	0.133322	0.157073	0.148086	0.160326	0.155162
1232	N-Arachidonoyl-L-alanine	2.54	level2	374.269	298.7	NEG	0.0669987	0.0337598	0.0362386	0.0456657	0.0534449	0.0677337	0.0782195	0.0664661	0.0613433	0.0715181	0.0629722	0.0652779	0.0655178	0.0691109	0.0762183	0.0702824
1233	6-[[(2S)-3-Cyclopentyl-2-[4-(trifluoromethyl)imidazol-1-yl]propanoyl]amino]nicotinic acid	2.54	level2	395.137	257.2	NEG	39.2863	49.1402	36.2117	41.5461	39.3934	43.8887	49.518	44.2667	42.1836	33.9984	50.5707	42.2509	48.5216	44.9231	49.2053	47.55
1234	Grossamide	2.54	level2	625.253	213.5	POS	0.0165804	0.0142045	0.0113772	0.014054	0.0454783	0.0265802	0.0467563	0.0396049	0.0396544	0.266038	0.0389482	0.11488	0.0368197	0.0137229	0.0431079	0.0312168
1235	Alprazolam	2.54	level2	309.086	204.9	POS	5.1806	5.94833	4.71197	5.2803	6.31119	5.57343	6.40149	6.09537	7.30926	7.9085	7.89164	7.70313	6.08292	6.76177	5.8768	6.2405
1236	12-Hydroxy-4',4a,6a,7-tetramethyldocosahydrospiro[naphtho[2',1':4,5]indeno[2,1-b]furan-8,2'-pyran]-2-yl 6-O-hexopyranosylhexopyranoside	2.54	level2	757.436	189.7	POS	0.169841	0.156482	0.226783	0.184369	0.19294	0.233701	0.213249	0.213297	0.189011	0.186364	0.219431	0.198269	0.172156	0.217878	0.174979	0.188338
1237	3,5-Di-tert-butyl-4-hydroxybenzoic acid	2.54	level2	251.163	188.8	POS	0.104767	0.208529	0.0792627	0.130853	0.153102	0.158511	0.153443	0.155019	0.127039	0.136281	0.141793	0.135038	0.128471	0.159879	0.178256	0.155535
1238	Asn-Arg	2.54	level2	287.15	186	NEG	0.170239	0.201017	0.12505	0.165436	0.14202	0.1682	0.181141	0.163787	0.25822	0.182374	0.197229	0.212608	0.158833	0.194095	0.148664	0.167197
1239	N-Desmethylclozapine	2.54	level2	313.118	185.7	POS	0.0432485	0.0354034	0.0235348	0.0340622	0.0362397	0.0350941	0.041152	0.0374953	0.0486201	0.0428311	0.0501964	0.0472159	0.0404857	0.0464582	0.040896	0.0426133
1240	3-Cyano-7-ethoxycoumarin	2.54	level2	216.065	182.1	POS	0.0629853	0.0863632	0.0610729	0.0701405	0.0751542	0.0639525	0.239844	0.126317	0.103373	0.0798999	0.112555	0.0986093	0.114881	0.0993611	0.108805	0.107682
1241	6-[2-Hydroxy-4-methyl-6-[[(2S,3R,4S,5R)-3,4,5-trihydroxyoxan-2-yl]oxymethyl]phenoxy]-2-methoxy-3-[3-methyl-1-[(2S,3R,4S,5R)-3,4,5-trihydroxyoxan-2-yl]oxybutyl]benzoic acid	2.54	level2	653.245	169.7	NEG	0.146611	0.122988	0.125026	0.131542	0.112723	0.130018	0.133563	0.125435	0.106455	0.114358	0.120769	0.113861	0.113281	0.110732	0.103206	0.109073
1242	4-[(4-Carboxybutanoyl)amino]benzoic acid	2.54	level2	250.072	155.1	NEG	0.46368	0.38194	0.320616	0.388745	0.480157	0.558422	0.537698	0.525425	0.595648	0.608482	0.632732	0.612287	0.62366	0.557875	0.541103	0.574212
1243	3-(2,4-Dihydroxyphenyl)-5-hydroxy-6-(2-hydroxy-3-methylbut-3-enyl)-8,8-dimethylpyrano[2,3-h]chromen-4-one	2.54	level2	437.155	142.8	POS	0.0348212	0.0264275	0.0240959	0.0284482	0.0381094	0.0329798	0.0334296	0.0348396	0.0330907	0.0427353	0.0406368	0.0388209	0.037667	0.0362631	0.0316696	0.0351999
1244	3-(Carboxymethyl)-1-.beta.-D-glucopyranosyl-1H-indole	2.54	level2	338.123	142.5	POS	0.0528608	0.0646946	0.0459859	0.0545138	0.08477	0.0596689	0.0821286	0.0755225	0.111571	0.103578	0.119276	0.111475	0.12128	0.113892	0.100357	0.111843
1245	Ruboxistaurin	2.54	level2	469.229	141.8	POS	0.390714	0.591139	0.44303	0.474961	0.461766	0.390869	0.554748	0.469128	0.517489	0.475433	0.565309	0.51941	0.527099	0.51521	0.493594	0.511968
1246	3-(3,4-Dimethoxyphenyl)-7-hydroxy-4-phenylcoumarin	2.54	level2	375.118	141.2	POS	0.126171	0.183803	0.135591	0.148522	0.186458	0.159995	0.197552	0.181335	0.205004	0.175603	0.207419	0.196009	0.191341	0.173841	0.206016	0.190399
1247	9-Bromo-6H-indolo[2,3-b]quinoxaline	2.54	level2	295.986	99.6	NEG	0.00682814	0.00794121	0.00658209	0.00711715	0.00990084	0.0104616	0.00867462	0.00967902	0.0193517	0.00476239	0.0145147	0.0128762	0.00807609	0.00772311	0.0118091	0.00920277
1248	Methyl 3-ethenyl-4-[[6-[2-(4-hydroxyphenyl)ethyl]-4-oxooxan-2-yl]methyl]-2-[3,4,5-trihydroxy-6-(hydroxymethyl)oxan-2-yl]oxy-3,4-dihydro-2H-pyran-5-carboxylate	2.54	level2	577.225	41.7	NEG	0.0906481	0.120491	0.121166	0.110768	0.137998	0.124104	0.137889	0.13333	0.147406	0.14888	0.131659	0.142649	0.136664	0.130386	0.0972886	0.121446
1249	3-(2-(1,3-Benzodioxol-5-yl)-7-methoxy-1-benzofuran-5-yl)-3-hydroxypropyl hexopyranoside	2.54	level2	503.153	39.8	NEG	0.019345	0.0225807	0.0407853	0.0275703	0.0256128	0.0362691	0.0447186	0.0355335	0.0208932	0.0259434	0.0168052	0.0212139	0.0507356	0.0426866	0.0302365	0.0412196
1250	3'-Sialyllactose	2.54	level2	632.204	25.9	NEG	1.77558	1.95024	1.9881	1.90464	1.87689	1.78847	2.12488	1.93008	1.8959	1.7825	2.08963	1.92268	1.9107	1.97612	1.87803	1.92161
1251	2S-Amino-4-phosphonobutyric acid	2.54	level2	184.036	23.7	POS	6.91137	6.96152	6.7749	6.8826	7.88282	6.74036	8.5238	7.71566	8.16103	8.43127	8.51208	8.36813	7.64716	8.21277	7.2646	7.70818
1252	Gonyautoxin_5	2.54	level2	380.094	22.4	POS	0.956259	1.27743	1.07994	1.10454	1.09679	0.971624	1.15133	1.07325	1.44313	1.26777	1.39402	1.36831	1.12446	1.03129	1.16228	1.10601
1253	(2,5-Dioxotetrahydrofuran-3-yl)acetic acid	2.54	level2	157.014	8.5	NEG	0.761111	0.802491	0.931524	0.831709	0.805701	0.896317	0.876276	0.859431	0.875539	0.836096	0.832819	0.848151	0.865186	0.735064	0.900313	0.833521
1254	Tolbutamide	2.54	level2	269.093	203.3	NEG	0.16258	0.119496	0.130188	0.137421	0.135231	0.137321	0.20941	0.160654	0.181629	0.233702	0.286609	0.23398	0.161887	0.193169	0.165411	0.173489
1255	Argatroban	2.54	level2	507.241	198.9	NEG	0.00696945	0.0500973	0.0322879	0.0297849	0.0425924	0.0466116	0.0438901	0.0443647	0.0358643	0.037348	0.0483012	0.0405045	0.0553806	0.0433072	0.0437711	0.0474863
1256	Disaccharide(Hex-Hex)	2.54	level2	325.112	189.6	POS	0.11271	0.107872	0.141188	0.12059	0.127357	0.144403	0.133144	0.134968	0.12973	0.128249	0.136992	0.131657	0.123686	0.131306	0.117877	0.12429
1257	DG(18:4(6Z,9Z,12Z,15Z)/18:1(11Z)/0:0)	2.53	level2	615.496	317	POS	0.00122715	0.000495007	0.00042733	0.000716497	0.0011001	4.28513e-05	0.00154371	0.000895553	0.00049904	0.000672332	0.000825606	0.000665659	0.000349958	0.00108796	4.42728e-05	0.000494065
1258	Gallic acid	2.53	level2	169.014	309.4	NEG	0.0801097	0.0680756	0.074295	0.0741601	0.264775	0.0848434	0.299375	0.216331	0.293859	0.0913387	0.280215	0.221804	0.0926848	0.273596	0.0846074	0.150296
1259	3-Cyano-N-(2,5-diphenylpyrazol-3-yl)benzamide	2.53	level2	365.135	263.9	POS	0.0237873	0.0270485	0.0242572	0.025031	0.0243318	0.0262155	0.0225324	0.0243599	0.0264129	0.0249213	0.0216303	0.0243215	0.0264841	0.0229848	0.0257089	0.0250593
1260	MG(18:4(6Z,9Z,12Z,15Z)/0:0/0:0)	2.53	level2	351.252	257.3	POS	0.0220136	0.0447352	0.027238	0.0313289	0.0453568	0.0364182	0.0323111	0.0380287	0.0565576	0.0440243	0.041349	0.0473103	0.0301927	0.0298758	0.02475	0.0282728
1261	Phosphonic acid, P-[[4-[(1-oxotetradecyl)amino]phenyl]methyl]-	2.53	level2	398.247	227.4	POS	0.0102017	0.000796165	0.000743387	0.00391375	0.00548793	0.00716853	0.00551298	0.00605648	0.00372729	0.0191664	0.00201285	0.00830219	0.000415119	0.000740332	4.42728e-05	0.000399908
1262	15-Ketoprostaglandin F2.alpha.	2.53	level2	353.229	220.8	POS	0.0468096	0.0467884	0.0357812	0.0431264	0.0467285	0.046794	0.0481699	0.0472308	0.054917	0.0556406	0.0523269	0.0542948	0.0462827	0.0452685	0.0494325	0.0469946
1263	Hellebrigenin-3-O-.beta.-glucoside	2.53	level2	577.268	188.8	NEG	1.24048	1.27129	1.96718	1.49298	1.26344	1.60664	1.70623	1.52544	1.3768	1.6075	1.53388	1.50606	1.24949	1.27338	1.32724	1.28337
1264	1-Propanone, 1-[2,3-dihydro-4-hydroxy-2-(1-hydroxy-1-methylethyl)-5-benzofuranyl]-3-phenyl-	2.53	level2	325.14	174	NEG	0.863343	1.0869	0.763001	0.904415	1.12981	1.0426	1.23431	1.13557	1.2667	1.27393	1.53241	1.35768	1.35688	1.5052	1.24427	1.36878
1265	.beta.-Casomorphin (1-3)	2.53	level2	424.182	174	NEG	0.2012	0.181056	0.204261	0.195506	0.208843	0.223436	0.206634	0.212971	0.195336	0.212867	0.201091	0.203098	0.218951	0.224498	0.208251	0.217233
1266	Epipinoresinol-4,4'-di-O-.beta.-D-glucopyranoside	2.53	level2	681.241	172.3	NEG	0.0339025	0.0296097	0.0295505	0.0310209	0.0278998	0.00459306	0.0342159	0.0222362	0.0249755	0.0315241	0.0328275	0.0297757	0.0308103	0.0342769	0.0242337	0.0297737
1267	Ethyl 4-hydroxy-7-methoxy-3-quinolinecarboxylate	2.53	level2	246.077	171.7	NEG	0.17025	0.134967	0.194898	0.166705	0.156641	0.169532	0.175986	0.167387	0.185852	0.215966	0.230678	0.210832	0.145644	0.162042	0.142689	0.150125
1268	(1,3-Dioxo-2-azaspiro[4.5]dec-2-yl)acetic acid	2.53	level2	224.093	171	NEG	0.410853	0.398256	0.306229	0.371779	0.435828	0.436276	0.545595	0.472567	0.478497	0.796352	0.551708	0.608852	0.5018	0.54489	0.46236	0.503017
1269	Phenethyl sophoroside	2.53	level2	445.174	161.7	NEG	0.116041	0.10156	0.104433	0.107344	0.111053	0.105955	0.114778	0.110596	0.092998	0.10612	0.1018	0.100306	0.109748	0.115109	0.10132	0.108726
1270	Hydroxybutorphanol	2.53	level2	344.227	160.1	POS	0.328135	0.254364	0.298924	0.293808	0.244714	0.28328	0.278699	0.268898	0.29414	0.237031	0.300742	0.277304	0.290883	0.274972	0.298156	0.288003
1271	(R)-Kanzonol_Y	2.53	level2	411.212	155.8	POS	0.027935	0.0527079	0.0474373	0.0426934	0.0473343	0.0555769	0.0587405	0.0538839	0.0729095	0.0516044	0.0618919	0.0621352	0.0574691	0.0561563	0.062214	0.0586131
1272	(8S,8'S)-Secoisolariciresinol_9-xyloside	2.53	level2	495.218	147.2	POS	0.16542	0.226277	0.110286	0.167328	0.144017	0.134164	0.137918	0.138699	0.136384	0.238123	0.296311	0.223606	0.100992	0.22177	0.164331	0.162364
1273	1H-Pyrrole-2,5-dione, 3-(1H-indol-3-yl)-4-[1-[2-(1-methyl-2-pyrrolidinyl)ethyl]-1H-indol-3-yl]-	2.53	level2	439.218	134.4	POS	0.350102	0.445827	0.543796	0.446575	0.489797	0.381078	0.60247	0.491115	0.510803	0.522798	0.649178	0.560926	0.457813	0.689601	0.445553	0.530989
1274	Uniconazole-P	2.53	level2	292.117	41.5	POS	0.239369	0.297736	0.213893	0.250333	0.286716	0.282452	0.320352	0.296507	0.324914	0.293555	0.363488	0.327319	0.307674	0.319564	0.328312	0.318517
1275	Crispolide	2.53	level2	281.142	27	POS	1.17414	1.42984	1.22305	1.27568	1.27267	1.2437	1.42319	1.31319	1.47026	1.31078	1.3905	1.39051	1.31654	1.26854	1.3363	1.30713
1276	D-myo-Inositol-1-phosphate	2.53	level2	261.036	26.4	POS	0.168904	0.195212	0.160693	0.174936	0.199067	0.0864267	0.198583	0.161359	0.19273	0.175507	0.207554	0.191931	0.205526	0.2026	0.222619	0.210248
1277	2,2'-(2-Hydroxyethylazanediyl)diacetic acid	2.53	level2	176.056	24	NEG	1.15416	1.10464	1.08742	1.11541	1.22133	1.15571	1.31796	1.23167	1.35948	1.33469	1.51281	1.40232	1.23046	1.24031	1.11303	1.1946
1278	2-[(1,2-Dimethyl-4-nitro-1H-imidazol-5-yl)amino]ethanol	2.53	level2	201.097	19.8	POS	0.336482	0.334626	0.325473	0.332193	0.365212	0.329743	0.40156	0.365505	0.351721	0.318124	0.35948	0.343108	0.337336	0.354522	0.366724	0.352861
1279	Sambacin	2.53	level2	541.232	164.5	POS	0.0146301	0.0271485	0.01993	0.0205695	0.0159913	0.0185151	0.0236107	0.0193724	0.0117422	0.0139621	0.0123793	0.0126945	0.0178142	0.0198124	0.0219923	0.019873
1280	(2S,4R)-4-(9H-Pyrido[3,4-b]indol-1-yl)-1,2,4-butanetriol	2.53	level2	273.123	154.5	POS	0.0700081	0.0765176	0.0525979	0.0663745	0.0846703	0.0834354	0.0870323	0.085046	0.133565	0.134841	0.150793	0.139733	0.0984228	0.10272	0.119626	0.106923
1281	Obtusifolin	2.53	level2	285.066	19.1	POS	0.105434	0.0996727	0.105565	0.103557	0.106633	0.125317	0.115851	0.115934	0.12426	0.0966525	0.10762	0.109511	0.117381	0.109034	0.110917	0.112444
1282	3,4-Dihydroxy-5-((6-O-((4-(2-hydroxypropan-2-yl)cyclohex-1-en-1-yl)carbonyl)-.beta.-D-glucopyranosyl)oxy)benzoic acid	2.52	level2	497.167	347.2	NEG	0.106411	0.0683392	0.0499928	0.0749142	0.0441195	0.0765562	0.0677402	0.0628053	0.0629176	0.0524581	0.0593835	0.0582531	0.0790681	0.0787814	0.0970694	0.084973
1283	2-Bromo-5-hydroxybenzaldehyde	2.52	level2	198.941	346.9	NEG	0.144137	0.142175	0.192384	0.159565	0.18631	0.212952	0.149431	0.182898	0.159487	0.182798	0.206194	0.182826	0.201057	0.121038	0.134803	0.152299
1284	Paxilline	2.52	level2	434.239	332.7	NEG	0.467377	0.526581	0.551455	0.515138	0.455948	0.495187	0.641192	0.530776	0.589589	0.820887	1.05418	0.821552	0.903805	0.9417	0.898552	0.914686
1285	N-Stearoyltaurine	2.52	level2	390.272	318.9	NEG	0.0214418	0.0248929	0.0367732	0.0277026	0.0191898	0.0220382	0.0266528	0.0226269	0.0440891	0.0330181	0.0238604	0.0336558	0.027078	0.021752	0.0177046	0.0221782
1286	(Dodecylsulfanyl)acetic acid	2.52	level2	259.17	261.9	NEG	0.0278573	0.0887552	0.0377515	0.0514547	0.0538121	0.0531631	0.0448839	0.0506197	0.0423259	0.0441462	0.0435166	0.0433296	0.0696629	0.051612	0.0572624	0.0595124
1287	N-Demethylmifepristone	2.52	level2	416.258	227.4	POS	0.130355	0.0610622	0.0256715	0.072363	0.0701809	0.0896482	0.0907377	0.0835223	0.0947599	0.210321	0.0458363	0.116973	0.0212923	0.0190841	0.0133705	0.0179156
1288	4-Methyl-N-(4-nitrophenyl)-1-piperazinecarbothioamide	2.52	level2	279.09	220.7	NEG	0.22814	0.173377	0.161694	0.187737	0.2356	0.226398	0.229965	0.230654	0.215567	0.234075	0.297898	0.24918	0.180276	0.225824	0.178647	0.194916
1289	2-(Hydroxymethyl)-3-methoxy-2H-furan-5-one	2.52	level2	145.049	216.8	POS	0.0736477	0.0947878	0.0674291	0.0786216	0.0901632	0.059896	0.0722644	0.0741079	0.045786	0.0667062	0.0937155	0.0687359	0.073759	0.0804287	0.0823192	0.0788356
1290	2'-Chloro-2-hydroxy-5-methylbenzophenone	2.52	level2	245.041	212.4	NEG	6.594	8.8396	6.51942	7.31767	1.04893	6.94783	8.8171	5.60462	7.76607	1.08453	1.27828	3.37629	9.28679	8.41869	8.31923	8.6749
1291	5-Nitro-2-(3-phenylpropylamino)benzoic acid	2.52	level2	299.105	199.6	NEG	0.127125	0.127895	0.107271	0.120764	0.138236	0.133816	0.154442	0.142164	0.134947	0.148948	0.124105	0.136	0.12876	0.132435	0.121639	0.127611
1292	4-tert-Butyl-N-(4-nitrophenyl)benzamide	2.52	level2	299.138	193.3	POS	0.00759396	0.00776405	0.00679892	0.00738565	0.0105	0.0100948	0.0142988	0.0116312	0.0196646	0.0196679	0.0257991	0.0217105	0.0206625	0.0198383	0.0183287	0.0196098
1293	Menthoside	2.52	level2	741.201	191.8	POS	0.0149064	0.0194801	0.0157002	0.0166956	0.0137069	0.0124598	0.0153285	0.0138317	0.0180978	0.0140312	0.010192	0.014107	0.0150913	0.0191352	0.0179889	0.0174052
1294	4-(2,6,6-Trimethyl-3-oxocyclohex-1-en-1-yl)butan-2-yl .beta.-D-glucopyranoside	2.52	level2	373.221	188.5	POS	0.65546	0.784352	0.627355	0.689056	0.775109	0.670134	0.843914	0.763052	0.733459	0.751462	0.830073	0.771665	0.824212	0.798676	0.772781	0.798557
1295	(S)-(+)-2-Phenyl-N-(trifluoroacetyl)glycine	2.52	level2	246.041	175.7	NEG	0.104907	0.135876	0.0936784	0.111487	0.120748	0.100249	0.134692	0.118563	0.108538	0.0875703	0.118865	0.104991	0.143325	0.162954	0.129432	0.145237
1296	(.+/-.)-Lyoniresinol 2a-O-.beta.-D-glucopyranoside	2.52	level2	581.224	171.7	NEG	1.3366	0.871342	1.14118	1.11637	0.68119	1.15686	0.812276	0.883441	0.837134	0.879629	0.860287	0.859017	1.12955	0.814104	0.847736	0.930463
1297	8-Isobutanoylneosolaniol	2.52	level2	453.209	154.5	POS	0.0728161	0.0611879	0.0654353	0.0664798	0.0624521	0.0674563	0.0693908	0.0664331	0.0763729	0.0666966	0.0706353	0.0712349	0.0742388	0.0636448	0.0672693	0.0683843
1298	Isopongaflavone	2.52	level2	335.123	153.2	POS	0.065703	0.0630751	0.0578901	0.0622227	0.0722224	0.0689867	0.0810636	0.0740909	0.0879636	0.0900786	0.0855251	0.0878558	0.0744559	0.075675	0.0651135	0.0717481
1299	N-(3-Chlorobenzyl)-9H-purin-6-amine	2.52	level2	260.066	142.5	POS	0.138086	0.122964	0.106883	0.122644	0.13527	0.120003	0.136241	0.130505	0.15296	0.178552	0.179777	0.17043	0.129076	0.149732	0.114196	0.131001
1300	Madurastatin B2	2.52	level2	224.056	135.7	NEG	0.351061	0.311879	0.25613	0.306356	0.405627	0.474192	0.489562	0.456461	0.523425	0.466103	0.583648	0.524392	0.367545	0.456513	0.336121	0.386726
1301	8-Hydroxycarvedilol	2.52	level2	423.197	56.1	POS	0.0568973	0.0660532	0.0500965	0.0576823	0.0774855	0.0549773	0.0611629	0.0645419	0.0602891	0.0584797	0.0724352	0.0637346	0.0524184	0.0529851	0.0587828	0.0547287
1302	Armillaric_acid	2.52	level2	417.186	55.5	POS	0.78171	1.08338	0.726908	0.864	1.06313	0.9157	0.985125	0.987986	1.71969	1.3203	1.16104	1.40034	1.3129	1.22503	1.28438	1.2741
1303	2,4-Dimethoxy-2'-hydroxy-5'-methylchalcone	2.52	level2	297.109	50.3	NEG	0.734309	0.619385	0.758999	0.704231	0.791288	0.672703	1.41465	0.959548	1.26833	0.985648	1.17404	1.14267	0.86533	0.999448	1.18507	1.01662
1304	rac-4-Sulfoxypropranolol	2.52	level2	354.105	45.7	NEG	0.557042	0.55946	0.504126	0.54021	0.516287	0.514878	0.623751	0.551639	0.526157	0.934694	0.606261	0.689038	0.53992	0.541186	0.859974	0.647027
1305	N-(1H-Benzimidazol-2-yl)-3-(4-fluorophenyl)-1H-pyrazole-4-carboxamide	2.52	level2	320.099	29.9	NEG	0.811682	0.774176	0.809794	0.798551	0.984454	1.10086	1.12653	1.07062	1.13136	1.07939	1.16387	1.12487	1.01985	1.02414	1.04674	1.03024
1306	[4-(4-Hydroxy-2-quinazolinyl)phenyl]methanesulfonamide	2.52	level2	316.079	25	POS	1.77079	1.80723	1.86201	1.81334	2.36537	2.57108	2.87643	2.60429	2.72856	2.52214	2.62499	2.62523	2.54129	2.3174	3.2353	2.698
1307	N-(4-Methoxyphenyl)-N'-methylthiourea	2.52	level2	195.062	22.6	NEG	11.3254	0.0787398	0.106548	3.8369	0.0692443	9.52021	0.0640169	3.21782	0.0441342	11.8766	11.4181	7.77963	0.0729994	0.0755637	0.0647661	0.0711097
1308	PC(18:3(9Z,12Z,15Z)/18:0)	2.52	level2	784.583	353.9	POS	0.0056563	0.00280215	0.00247896	0.0036458	0.00566411	0.00620396	0.000625907	0.00416466	0.00234025	0.00587438	0.00980213	0.00600559	0.000764549	0.00622202	0.00428459	0.00375705
1309	Metyrapone	2.52	level2	227.121	270.5	POS	0.0181113	0.0219456	0.0187995	0.0196188	0.0208831	0.020715	0.0205192	0.0207058	0.0225891	0.0216739	0.0226062	0.0222898	0.0194402	0.0186143	0.0222979	0.0201175
1310	LPC(O-22:1)	2.52	level2	546.436	329.5	POS	0.00416486	0.00402899	0.0042741	0.00415598	0.00328316	0.00415983	0.00231143	0.00325148	0.0023002	0.00162414	0.00252642	0.00215025	0.00391349	0.00356284	0.00560566	0.00436067
1311	1-Stearoyl-2-arachidonyl-sn-glycero-3-phosphocholine	2.51	level2	810.612	333.2	POS	0.00206471	4.09401e-05	0.000206073	0.000770574	0.00111202	0.000304342	0.000701918	0.000706093	0.000538168	0.00212481	0.0017263	0.00146309	0.00165193	0.00138278	0.00171485	0.00158319
1312	Steviol	2.51	level2	319.224	284.5	POS	0.00191456	0.00141554	0.00202964	0.00178658	0.00172231	0.00224723	0.00247069	0.00214674	0.00458957	0.00202808	0.00316145	0.0032597	0.00171417	0.000399164	0.00205986	0.00139107
1313	Penbutolol	2.51	level2	292.226	260.5	POS	0.0303963	0.0244305	0.0168311	0.023886	0.0232287	0.0359468	0.0387398	0.0326384	0.0291066	0.0196861	0.0312151	0.0266693	0.0224635	0.0260568	0.028101	0.0255404
1314	1,3-Bis(tris(hydroxymethyl)methylamino)propane	2.51	level2	281.176	245.3	NEG	0.0425478	0.104633	0.0436913	0.0636241	0.070294	0.062148	0.0730066	0.0684829	0.0724537	0.0646829	0.0674868	0.0682078	0.0592771	0.0793744	0.0448092	0.0611536
1315	6-Nitro-1,3-benzothiazol-2(3H)-one	2.51	level2	197	213.9	POS	0.00635518	0.00629123	0.00758207	0.00674282	0.00527713	0.00870016	0.00722246	0.00706659	0.00900132	0.00610337	0.0060707	0.00705847	0.0056393	0.00466462	0.0049047	0.00506954
1316	Armillane	2.51	level2	421.221	199.7	POS	0.0435336	0.0635239	0.043397	0.0501515	0.0525885	0.0412216	0.0538256	0.0492119	0.0508433	0.0348647	0.0564165	0.0473748	0.0458562	0.0492269	0.0442668	0.04645
1317	1-O-(3-((Hexopyranosyl-(1->3)-[hexopyranosyl-(1->4)]hexopyranuronosyl)oxy)-28-oxoolean-12-en-28-yl)hexopyranose	2.51	level2	1117.53	189.6	NEG	0.190741	0.208439	0.217589	0.20559	0.181651	0.231403	0.209779	0.207611	0.190117	0.151665	0.211301	0.184361	0.201522	0.202177	0.192304	0.198668
1318	9H-Fluoren-2-amine, N-[1,1'-biphenyl]-4-yl-9,9-dimethyl-	2.51	level2	362.195	173.7	POS	0.188997	0.126595	0.127267	0.14762	0.174786	0.147664	0.187134	0.169862	0.164293	0.166929	0.179898	0.170373	0.178928	0.165969	0.159953	0.168283
1319	1-Amino-9,10-dioxo-4-(phenylamino)-9,10-dihydroanthracene-2-sulfonic acid	2.51	level2	393.049	172.2	NEG	0.622872	0.674897	0.465273	0.587681	0.705803	0.741545	0.574583	0.673977	0.74455	0.72653	0.905018	0.792033	0.859302	0.603331	1.05826	0.840297
1320	(3E)-4-(1-Hydroxy-2,2,6-trimethyl-4-oxocyclohexyl)but-3-en-2-yl .beta.-D-glucopyranoside	2.51	level2	387.202	159.7	NEG	0.25303	0.2551	0.226538	0.24489	0.282126	0.285504	0.298574	0.288735	0.247699	0.23424	0.276675	0.252871	0.250779	0.271028	0.275372	0.265726
1321	(3E)-4-(1,2,4-Trihydroxy-2,6,6-trimethylcyclohexyl)but-3-en-2-yl hexopyranoside	2.51	level2	405.213	156.4	NEG	0.11892	0.136282	0.134804	0.130002	0.119889	0.125284	0.135269	0.126814	0.118494	0.106724	0.132568	0.119262	0.133533	0.131666	0.125397	0.130199
1322	Hydramethylnon	2.51	level2	495.191	153.1	POS	0.0398644	0.0369925	0.0354368	0.0374312	0.0344612	0.0386419	0.0413875	0.0381635	0.0399362	0.0400646	0.0397424	0.0399144	0.0337817	0.0251325	0.0337428	0.0308856
1323	9-(2,3-Dihydroxypropoxy)-9-oxononanoic acid	2.51	level2	261.134	149.7	NEG	0.103128	0.216281	0.195721	0.17171	0.256559	0.242431	0.39642	0.29847	0.242849	0.237418	0.279756	0.253341	0.276696	0.114844	0.333955	0.241832
1324	3-(3,4-Dimethoxyphenyl)-6-ethoxy-4-methylcoumarin	2.51	level2	341.134	135.2	POS	0.29548	0.275442	0.235691	0.268871	0.314153	0.30473	0.31781	0.312231	0.290382	0.313699	0.326146	0.310076	0.263261	0.342132	0.280625	0.295339
1325	3-Methyl-6-(4-toluidino)-3H-naphtho[1,2,3-de]quinoline-2,7-dione	2.51	level2	367.149	122.4	POS	0.129454	0.10423	0.0884337	0.107372	0.119306	0.114158	0.144495	0.125986	0.126222	0.186718	0.170302	0.161081	0.09236	0.114912	0.0921284	0.0998
1326	4,6-Dimethyl-3,7-di(4-methoxyphenyl)-2,8-dioxo-2H,8H-benzo(1,2-b:5,4-b')dipyran	2.51	level2	455.142	70.2	POS	0.0349306	0.0655005	0.0225931	0.0410081	0.0465004	0.0389524	0.0420287	0.0424938	0.0556635	0.0567171	0.0478588	0.0534132	0.0347388	0.0450975	0.0477439	0.0425268
1327	Blumealactone_A	2.51	level2	365.191	53.6	POS	0.388541	0.466837	0.309825	0.388401	0.430885	0.36671	0.432114	0.409903	0.435412	0.424061	0.626767	0.495413	0.410762	0.508304	0.443345	0.454137
1328	2,6-Diamino-4-hydroxy-5-N-methylformamidopyrimidine	2.51	level2	184.081	43.6	POS	0.364123	0.310328	0.582821	0.419091	0.597534	0.280779	0.301357	0.393224	0.64453	0.339511	0.27414	0.419394	0.325738	0.380845	0.385151	0.363911
1329	2-{[5,6-Bis(4-methoxyphenyl)furo[2,3-d]pyrimidin-4-yl]amino}ethanol	2.51	level2	392.155	40.2	POS	0.0542381	0.0600245	0.0581787	0.0574804	0.0849188	0.0958449	0.101034	0.0939327	0.310108	0.151401	0.205447	0.222319	0.150935	0.166753	0.13826	0.151983
1330	9,11,12a-Trihydroxy-2,3-dimethoxy-8-(3-methylbut-2-enyl)-6,6a-dihydrochromeno[3,4-b]chromen-12-one	2.51	level2	427.135	37.5	NEG	0.0697339	0.0931337	0.0766511	0.0798396	0.0747568	0.0778611	0.0886728	0.0804302	0.0661296	0.0731934	0.0272568	0.0555266	0.0795997	0.0818428	0.0754622	0.0789682
1331	1-Methyl-1H-benzimidazole-2-thiol	2.51	level2	165.05	34.9	POS	0.30937	0.277567	0.33847	0.308469	0.322606	0.355835	0.30807	0.328837	0.30988	0.306274	0.304694	0.306949	0.337216	0.355807	0.314888	0.33597
1332	Serpentine cation	2.51	level2	349.16	23.7	POS	0.660702	0.728595	0.625302	0.671533	0.765475	0.676554	0.810514	0.750848	1.0356	1.06774	1.12716	1.07684	0.861419	0.817026	0.78783	0.822092
1333	LysoPC(18:1(11Z))	2.51	level2	522.354	354.5	POS	0.0318729	0.0336347	0.0409835	0.035497	0.0312034	0.0337133	0.0469003	0.0372723	0.0468697	0.0538356	0.052429	0.0510448	0.0635833	0.0604004	0.0551487	0.0597108
1334	PC(20:1(11Z)/0:0)	2.51	level2	550.385	336.4	POS	0.00832058	0.0145904	0.011137	0.0113493	0.0139984	0.0149178	0.0170162	0.0153108	0.0163276	0.0197918	0.0156481	0.0172558	0.0191468	0.0210154	0.0153263	0.0184962
1335	17-Hydroxylinolenic_acid	2.51	level2	295.226	277.1	POS	2.39725	2.53369	1.67315	2.20136	2.5665	2.84062	2.71112	2.70608	3.212	2.90796	2.75428	2.95808	2.53861	2.71791	2.90125	2.71926
1336	[2-[4-methyl-2-(2-methylpropanoyloxy)phenyl]oxiran-2-yl]methyl 2-methylpropanoate	2.51	level2	343.153	264	POS	0.328178	0.417838	0.349839	0.365285	0.362468	0.350676	0.344511	0.352552	0.3771	0.395526	0.380396	0.384341	0.412273	0.381894	0.374482	0.38955
1337	(E)-2,6-Dimethyl-2,5-heptadienoic_acid	2.51	level2	155.106	230.2	POS	0.114352	0.123447	0.102943	0.113581	0.11148	0.115856	0.121042	0.116126	0.151265	0.16481	0.154384	0.15682	0.137529	0.135479	0.12662	0.133209
1338	Isoorientin_2''-[feruloyl-(->6)-glucoside]	2.51	level2	787.207	182.4	POS	0.00189663	0.00675741	0.00295628	0.00387011	0.0141277	0.0157614	0.0156053	0.0151648	0.0113895	0.0103124	0.014993	0.0122316	0.00283867	0.00814737	0.00566423	0.00555009
1339	Gliquidone	2.51	level2	526.194	173.6	NEG	0.0578691	0.0492016	0.0579587	0.0550098	0.0632607	0.0717424	0.0617419	0.0655817	0.0455703	0.0466495	0.0618501	0.0513566	0.0874027	0.0756887	0.0866212	0.0832375
1340	LPC(17:1)	2.51	level2	508.347	284.5	POS	0.0726239	0.0825291	0.0687228	0.0746253	0.0829627	0.0712271	0.0916349	0.0819416	0.0911953	0.0937988	0.100503	0.0951658	0.10405	0.0987888	0.0980823	0.100307
1341	Gly-Pro-Arg-Pro-amide	2.5	level2	423.251	343.1	NEG	0.0567807	0.045252	0.0500392	0.0506907	0.0510511	0.0486831	0.0639433	0.0545592	0.0641712	0.100436	0.0914743	0.0853604	0.0910932	0.0870899	0.0694009	0.082528
1342	(2E,4E,10Z)-N-(2-Methylpropyl)hexadeca-2,4,10-trienamide	2.5	level2	306.278	298.1	POS	0.155293	0.121072	0.0896754	0.122013	0.118818	0.209628	0.20403	0.177492	0.142433	0.113322	0.152311	0.136022	0.117856	0.138691	0.147779	0.134775
1343	Calceolarioside B	2.5	level2	477.141	257.2	NEG	0.0114527	0.0163407	0.0202407	0.0160114	0.00822003	0.0138837	0.0153254	0.0124764	0.015262	0.0113589	0.0201029	0.0155746	0.0134799	0.0178707	0.0222452	0.0178653
1344	Pimara-9(11),15-dien-18-oic acid	2.5	level2	303.231	240.6	POS	0.189713	0.254247	0.18517	0.20971	0.26113	0.246777	0.259486	0.255798	0.277859	0.246793	0.301956	0.275536	0.249809	0.247245	0.24236	0.246471
1345	(2E)-N-(4-Acetamidobutyl)-3-(4-hydroxy-3-methoxyphenyl)prop-2-enamide	2.5	level2	305.151	207.7	NEG	0.0506492	0.0602764	0.0448039	0.0519098	0.056653	0.0470157	0.0607209	0.0547965	0.0973476	0.0853658	0.101243	0.0946521	0.063721	0.0858778	0.0563705	0.0686564
1346	4-[2-(1-Piperidinyl)ethoxy]benzoic acid	2.5	level2	250.143	206.3	POS	0.0288115	0.0317947	0.0208819	0.0271627	0.0280013	0.0406172	0.0385158	0.0357114	0.0309292	0.0230849	0.0314509	0.0284883	0.0269686	0.0317148	0.0283373	0.0290069
1347	Agavoside_B	2.5	level2	755.42	204.3	POS	0.0118085	0.0118458	0.019318	0.0143241	0.012436	0.0205925	0.017066	0.0166982	0.0169942	0.0155742	0.0191375	0.0172353	0.013374	0.0177107	0.0118813	0.014322
1348	Psychotrine	2.5	level2	463.255	195.4	NEG	0.49756	0.535728	0.447436	0.493575	0.543643	0.515003	0.628862	0.562503	0.59159	0.535684	0.610324	0.579199	0.672526	0.59547	0.567081	0.611693
1349	Cirsimarin	2.5	level2	475.123	187.6	NEG	0.165162	0.175614	0.150111	0.163629	0.135652	0.133687	0.170494	0.146611	0.156341	0.223833	0.185925	0.1887	0.168143	0.177192	0.139603	0.161646
1350	Isovitexin_2''-O-(6'''-feruloyl)glucoside	2.5	level2	771.212	187.3	POS	0.456763	0.746787	0.507229	0.570259	0.641878	0.515782	0.608252	0.588638	0.578873	0.519902	0.545968	0.548248	0.537977	0.557825	0.646199	0.580667
1351	Phenol, 2-(3,7-dimethyl-2,6-octadienyl)-3-methoxy-5-(2-phenylethyl)-, (E)-	2.5	level2	363.238	186.3	NEG	0.387962	0.404403	0.334594	0.375653	0.398539	0.482264	0.485503	0.455436	0.487938	0.488585	0.518724	0.498416	0.385079	0.44122	0.415559	0.413953
1352	7-Hydroxy-3-[4-hydroxy-3-(3-methylbut-2-enyl)phenyl]-8-(3-methylbut-2-enyl)chromen-4-one	2.5	level2	389.182	167.2	NEG	0.128749	0.135488	0.120021	0.128086	0.0977717	0.112973	0.119559	0.110101	0.100496	0.118579	0.12322	0.114098	0.115829	0.117397	0.123806	0.11901
1353	21-Deacetoxy-11-oxodeflazacort	2.5	level2	382.207	163.8	POS	0.110602	0.12585	0.107879	0.114777	0.137576	0.174584	0.191389	0.167849	0.120191	0.11368	0.13375	0.12254	0.114399	0.136083	0.13604	0.12884
1354	7-(Hexopyranosyloxy)-5-hydroxy-2-(4-hydroxyphenyl)-4-oxo-4H-chromen-3-yl 2-O-(6-deoxy-.alpha.-L-mannopyranosyl)hexopyranoside	2.5	level2	757.218	162.5	POS	0.00605613	0.00557698	0.00798692	0.00654001	0.0197728	0.008166	0.00999187	0.0126435	0.00586463	0.00741504	0.00758539	0.00695502	0.00541847	0.00763265	0.00722178	0.00675764
1355	2-(4-Propoxyphenyl)-4-quinolinecarboxylic acid	2.5	level2	308.123	154.9	POS	0.0380807	0.0395211	0.0425787	0.0400602	0.063011	0.0495256	0.0625788	0.0583718	0.0725775	0.0795614	0.0801334	0.0774241	0.0807864	0.0612116	0.0393062	0.0604348
1356	Taurocholic_acid_3-sulfate	2.5	level2	596.254	145.8	POS	0.011432	0.0120155	0.0139795	0.0124757	0.0150035	0.0160568	0.0114344	0.0141649	0.0124306	0.0145517	0.0183793	0.0151205	0.0120902	0.0152465	0.0138653	0.013734
1357	Gravacridonediol_glucoside	2.5	level2	504.19	25.7	POS	0.0939862	0.13298	0.0944142	0.107127	0.105697	0.107865	0.155322	0.122961	0.15522	0.175997	0.209458	0.180225	0.108765	0.108977	0.110179	0.109307
1358	Atropine	2.5	level2	290.174	238.1	POS	0.0971891	0.0767101	0.0389922	0.0709638	0.0594883	0.0888624	0.109631	0.085994	0.0916265	0.0564486	0.0871175	0.0783975	0.0695946	0.0686886	0.0864508	0.0749113
1359	Bixin	2.5	level2	393.213	190.9	NEG	0.178402	0.177969	0.17413	0.176834	0.153764	0.181163	0.202075	0.179001	0.164432	0.360793	0.260354	0.26186	0.206296	0.194984	0.175588	0.192289
1360	Camelliaside B	2.5	level2	727.207	179.1	POS	0.0651539	0.0721931	0.064631	0.067326	0.0726682	0.0620881	0.0749542	0.0699035	0.0688298	0.0639725	0.0671427	0.0666483	0.0693292	0.0803609	0.0754249	0.0750383
1361	Morusin	2.5	level2	421.16	146.5	POS	0.11489	0.150529	0.116208	0.127209	0.134549	0.177625	0.19638	0.169518	0.147948	0.169879	0.154949	0.157592	0.14478	0.139407	0.147988	0.144058
1362	Acetyl tributyl citrate	2.5	level2	403.232	8.2	POS	0.0840129	0.0852975	0.0845869	0.0846325	0.0864927	0.0896036	0.0530702	0.0763888	0.0914056	0.0930846	0.0520979	0.0788627	0.0548312	0.0884568	0.0905522	0.0779467
1363	16,16-Dimethylprostaglandin A2	2.49	level2	361.236	359.7	NEG	0.0357175	0.0364406	0.0248311	0.0323298	0.0361266	0.0321584	0.0492364	0.0391738	0.0325481	0.033564	0.0411011	0.0357378	0.0345918	0.0302042	0.0269329	0.0305763
1364	Incensole acetate	2.49	level2	349.273	304.2	POS	0.0066887	0.00900623	0.00701628	0.0075704	0.0091443	0.0063812	0.00705711	0.00752754	0.00889382	0.0086428	0.00971845	0.00908503	0.00881862	0.0100109	0.00911063	0.00931337
1365	Leptomycin B	2.49	level2	541.347	283.2	POS	0.0054156	0.0109075	0.181361	0.0658948	4.35073e-05	4.28513e-05	4.4384e-05	4.35809e-05	4.60313e-05	4.6127e-05	4.62558e-05	4.6138e-05	0.000836954	4.47096e-05	4.42728e-05	0.000308645
1366	Carbaprostacyclin	2.49	level2	349.238	280.8	NEG	0.0869608	0.112467	0.111581	0.103669	0.105689	0.106061	0.118795	0.110182	0.100536	0.0948294	0.108571	0.101312	0.112461	0.106806	0.112623	0.11063
1367	Carvyl_propionate	2.49	level2	209.153	268.6	POS	0.0402795	0.0513023	0.0341281	0.0419033	0.0533732	0.0554904	0.0534474	0.0541036	0.0557477	0.0601051	0.0505583	0.0554704	0.0545606	0.0563209	0.0570476	0.0559763
1368	15-Oxo-11Z,13E-eicosadienoic acid	2.49	level2	323.257	240.7	POS	0.32561	0.0118589	0.00829067	0.115253	0.0494686	0.0515797	0.062248	0.0544321	0.0171756	0.0191071	0.0149109	0.0170645	0.0154336	0.0248509	0.00720297	0.0158292
1369	3a,4,5,9b-Tetrahydro-3H-cyclopenta[c]quinoline-4,8-dicarboxylic acid	2.49	level2	258.077	180	NEG	0.526998	0.279681	0.35162	0.3861	0.608438	0.355272	0.611816	0.525175	0.448825	0.720536	0.440572	0.536644	0.615926	0.701473	0.335998	0.551132
1370	Benzamide, N-[2-[[(3R)-1-[trans-4-hydroxy-4-(6-methoxy-3-pyridinyl)cyclohexyl]-3-pyrrolidinyl]amino]-2-oxoethyl]-3-(trifluoromethyl)-	2.49	level2	521.233	162.6	POS	0.0248599	0.0557072	0.0566396	0.0457356	0.0573054	0.0116473	0.0688023	0.0459184	0.0108464	0.0162866	0.0382607	0.0217979	0.0439399	0.0220379	0.0503519	0.0387766
1371	1H-Indole-3-carboxamide, 1-pentyl-N-(phenylmethyl)-	2.49	level2	321.192	151.2	POS	0.202461	0.225344	0.187434	0.20508	0.212023	0.189169	0.23739	0.212861	0.258076	0.247133	0.269106	0.258105	0.237463	0.240389	0.223018	0.233623
1372	Annoglabasin_C	2.49	level2	407.238	147.8	POS	0.084473	0.204747	0.0539736	0.114398	0.0918433	0.0571335	0.0728956	0.0739575	0.0541252	0.0541656	0.0961119	0.0681342	0.0747762	0.0567986	0.0814013	0.070992
1373	5-Chloro-1-(4-piperidinyl)-1,3-dihydro-2H-benzimidazol-2-one	2.49	level2	250.072	143	NEG	0.118145	0.109946	0.0996496	0.109247	0.147252	0.155157	0.176531	0.159646	0.301614	0.245755	0.313794	0.287054	0.25435	0.218583	0.227697	0.233543
1374	Isolariciresinol_9'-O-beta-D-glucoside	2.49	level2	523.212	136.5	POS	0.0191163	0.022701	0.0232184	0.0216786	0.022964	0.0251538	0.0248964	0.0243381	0.023081	0.0290253	0.0269702	0.0263588	0.0211118	0.0253631	0.0224196	0.0229649
1375	1-(2-Chloro-4-nitrophenyl)-3-methylpiperazine	2.49	level2	256.081	27.1	POS	0.295087	0.31335	0.294544	0.300994	0.297164	0.299057	0.315217	0.303813	0.31014	0.291905	0.296213	0.299419	0.285604	0.268469	0.295025	0.283033
1376	Delavirdine	2.49	level2	457.202	21	POS	0.0171026	0.0157628	0.0174707	0.0167787	0.0158209	0.012037	0.0166463	0.0148347	0.0204473	0.0176984	0.0170853	0.0184103	0.0132544	0.0247778	0.0139085	0.0173136
1377	PC(0:0/18:0)[U]	2.49	level2	524.37	354.1	POS	0.0136636	0.0131887	0.0100915	0.0123146	0.00732048	0.0138543	0.0203546	0.0138431	0.0202385	0.0201298	0.0269725	0.0224469	0.0272236	0.0270488	0.0323988	0.0288904
1378	16-Hydroxy-10-oxohexadecanoic_acid	2.49	level2	287.221	231.7	POS	0.23622	0.315966	0.225024	0.25907	0.295234	0.290291	0.33377	0.306432	0.317126	0.28707	0.3362	0.313465	0.331334	0.344246	0.346885	0.340822
1379	Fluvastatin	2.49	level2	412.198	170.5	POS	0.017252	0.0238303	0.0151123	0.0187316	0.0241704	0.0259694	0.0259177	0.0253525	0.0458895	0.03496	0.0432893	0.0413796	0.0304996	0.0409856	0.0256043	0.0323632
1380	Betulin	2.48	level2	443.387	302.9	POS	0.00425026	0.00199196	0.00145451	0.00256557	0.00231612	0.00198146	0.000309277	0.00153562	0.00370002	0.00394248	0.00338498	0.00367583	0.00245608	0.0026092	0.00138577	0.00215035
1381	Neoabietic acid	2.48	level2	303.231	274.2	POS	0.0607405	0.040852	0.0313578	0.0443168	0.048657	0.0589153	0.0560627	0.054545	0.0628724	0.042013	0.0429155	0.049267	0.0442045	0.0372525	0.0293833	0.0369468
1382	Thiomiltefosine	2.48	level2	424.305	273.2	POS	0.160267	0.202223	0.131511	0.164667	0.207133	0.194314	0.242457	0.214635	0.245284	0.210696	0.242443	0.232808	0.193137	0.190908	0.199085	0.194377
1383	Cucurbitaxanthin_A	2.48	level2	585.425	257.2	POS	0.0142931	0.0101113	0.00706653	0.0104903	0.00967909	0.0178432	0.018634	0.0153854	0.0105644	0.005295	0.0108284	0.00889595	0.00717724	0.00801286	0.00987037	0.00835349
1384	N-Cyclohexyl-N'-(1H-tetraazol-5-yl)urea	2.48	level2	209.118	252.6	NEG	0.0854014	0.106701	0.0793562	0.0904862	0.102396	0.110641	0.113602	0.10888	0.109227	0.113104	0.0999151	0.107416	0.108512	0.110237	0.110783	0.109844
1385	5-Chloro-1-benzofuran-2-carboxylic acid	2.48	level2	197	168.5	POS	0.0220813	0.0221235	0.0239473	0.0227174	0.0226152	0.0274651	0.0231209	0.0244004	0.0312875	0.0253109	0.024303	0.0269672	0.0224674	0.0237936	0.0237941	0.0233517
1386	Thr-Tyr	2.48	level2	281.114	157.7	NEG	0.25891	0.289026	0.218737	0.255558	0.332484	0.332692	0.354447	0.339874	0.410576	0.401863	0.440209	0.417549	0.336448	0.459365	0.332525	0.376113
1387	Netilmicin	2.48	level2	476.306	157.2	POS	2.49782	2.21266	2.56582	2.42543	2.24333	2.53657	2.44765	2.40918	2.52925	2.26693	2.33577	2.37731	2.65712	2.36543	2.37282	2.46512
1388	Galdosol	2.48	level2	343.151	155.1	NEG	0.656985	0.742173	0.588856	0.662671	1.16171	1.00115	1.20955	1.12413	1.34684	1.39509	1.6705	1.47081	1.31346	1.45416	1.17182	1.31315
1389	Polyethylene,_oxidized	2.48	level2	245.138	145.1	POS	0.052237	0.0425157	0.0393254	0.0446927	0.0461388	0.052208	0.0423181	0.0468883	0.0373603	0.0550697	0.0604866	0.0509722	0.0566111	0.038521	0.0418457	0.0456592
1390	Propylpyrazoletriol	2.48	level2	387.176	135.1	POS	0.215365	0.356777	0.241948	0.271363	0.284903	0.277979	0.386151	0.316344	0.309011	0.455692	0.31954	0.361414	0.258244	0.276198	0.264373	0.266271
1391	N.alpha.-Benzoyl-DL-arginine-4-nitroanilide	2.48	level2	399.175	42.8	POS	0.153571	0.19376	0.131596	0.159642	0.206883	0.179249	0.216503	0.200878	0.376265	0.281844	0.353571	0.337227	0.254132	0.23731	0.22669	0.239377
1392	Rosmic acid	2.48	level2	389.156	37.2	NEG	0.397527	0.79118	0.621276	0.603328	0.743479	0.793601	0.953593	0.830224	0.854457	0.783655	0.550761	0.729624	0.533046	0.531412	0.826006	0.630155
1393	Magnolin	2.48	level2	417.185	27	POS	0.163841	0.224263	0.174218	0.187441	0.230556	0.296157	0.246627	0.25778	0.361142	0.273396	0.317203	0.317247	0.277423	0.249114	0.284234	0.270257
1394	Castaneiolide	2.48	level2	421.18	27	POS	0.0962937	0.102495	0.0941591	0.0976494	0.0951693	0.0997597	0.122661	0.105863	0.119639	0.119615	0.137935	0.12573	0.112723	0.106321	0.102446	0.107164
1395	Auxin_b	2.48	level2	311.221	230.9	POS	0.543106	0.231526	0.420941	0.398525	0.640243	0.59945	0.668459	0.636051	0.288062	0.692835	0.650999	0.543966	0.64298	0.258889	0.288049	0.396639
1396	Retinyl_beta-glucuronide	2.48	level2	463.268	205	POS	0.115274	0.215603	0.110982	0.147286	0.138007	0.124702	0.194662	0.152457	0.140616	0.110956	0.1454	0.132324	0.14665	0.139037	0.150645	0.145444
1397	Zanthodioline	2.48	level2	306.133	178.2	POS	0.0535529	0.0726384	0.0611689	0.0624534	0.112047	0.12192	0.129061	0.121009	0.251376	0.198111	0.250544	0.233343	0.443802	0.431657	0.735432	0.536964
1398	6-(1-Hydroxyethyl)-2,2-dimethyl-2H-1-benzopyran	2.47	level2	205.122	202.9	POS	0.0379231	0.0405339	0.0315682	0.0366751	0.042916	0.033545	0.0402907	0.0389172	0.0421371	0.0467948	0.0448278	0.0445866	0.0414687	0.122088	0.114251	0.0926025
1399	2-Methoxyestrone_3-glucuronide	2.47	level2	477.207	178.4	POS	0.0604994	0.0743069	0.0583071	0.0643712	0.0953721	0.0727282	0.0830609	0.0837204	0.0744776	0.0860207	0.0838823	0.0814602	0.0689735	0.0871997	0.066629	0.0742674
1400	.beta.-D-Glucopyranoside, 2-methoxy-4-[[rel-(1R,3aS,4R,6aS)]-tetrahydro-4-(4-hydroxy-3-methoxyphenyl)-1H,3H-furo[3,4-c]furan-1-yl]phenyl	2.47	level2	519.187	177	NEG	0.0952467	0.0838594	0.0910842	0.0900635	0.0895611	0.101496	0.0937885	0.0949487	0.0830439	0.0962742	0.0820453	0.0871211	0.0839878	0.0772235	0.0778704	0.0796939
1401	Acepromazine	2.47	level2	327.154	155.1	POS	0.171805	0.180633	0.149358	0.167265	0.254102	0.230443	0.254742	0.246429	0.33927	0.355328	0.416762	0.370453	0.313784	0.35821	0.302973	0.324989
1402	N6-Carbamoyl-L-threonyladenosine	2.47	level2	413.141	145.1	POS	0.0721511	0.0783215	0.0654278	0.0719668	0.0469528	0.0659573	0.0778735	0.0635945	0.0670075	0.0720034	0.042285	0.060432	0.0378338	0.0736883	0.0650857	0.0588693
1403	N-(4-Hydroxybenzoyl)valyl-N-(2-carboxy-6-hydroxyphenyl)prolinamide	2.47	level2	470.186	26.6	POS	0.0826537	0.0983457	0.0802629	0.0870874	0.112566	0.120025	0.150261	0.127617	0.249138	0.184414	0.225105	0.219552	0.298514	0.239845	0.258124	0.265494
1404	8-Acetoxy-4'-methoxypinoresinol_4-glucoside	2.47	level2	593.218	25.6	POS	0.0297799	0.0438238	0.0144138	0.0293392	0.0311188	0.0105471	0.0196794	0.0204484	0.0225612	0.015912	0.0369045	0.0251259	0.0189879	0.00855746	0.0234043	0.0169832
1405	2-(4-Hydroxy-7-methyl-5-oxo-2,3-dihydro-5H-furo[3,2-g]chromen-2-yl)propan-2-yl hexopyranoside	2.47	level2	437.141	24.6	NEG	0.717288	0.887815	0.664917	0.756674	1.00054	0.890995	0.962984	0.951505	1.32814	1.1394	1.53625	1.3346	1.23359	0.975506	1.18998	1.13303
1406	Ethyl 6-chloronicotinate	2.47	level2	186.034	23.7	POS	0.509195	0.502107	0.483477	0.49826	0.583641	0.462096	0.619252	0.554997	0.571499	0.623057	0.615818	0.603458	0.541288	0.593652	0.528029	0.554323
1407	Cyanidin_3-sambubioside-5-glucoside	2.47	level2	743.202	158.5	POS	0.0189061	0.00499763	0.00632559	0.0100764	0.0280649	0.00957907	0.011511	0.016385	0.0142299	0.010469	0.0101954	0.0116314	0.00557833	0.0068846	0.00532776	0.00593023
1408	Pipericine	2.46	level2	336.325	322.7	POS	0.0563898	0.0628542	0.04583	0.0550247	0.0499841	0.0637718	0.0660576	0.0599378	0.0671185	0.0620274	0.0685498	0.0658985	0.0707069	0.0645933	0.0600536	0.0651179
1409	(3beta,22E,24R)-Ergosta-4,6,8(14),22-tetraen-3-ol	2.46	level2	395.326	255.9	POS	0.459197	0.373913	0.332334	0.388481	0.390735	0.471035	0.578802	0.480191	0.441573	0.342437	0.442096	0.408702	0.394922	0.405596	0.458447	0.419655
1410	Zanamivir	2.46	level2	331.122	254.6	NEG	0.182512	0.159271	0.127427	0.156403	0.195351	0.220515	0.221847	0.212571	0.22846	0.239193	0.227113	0.231589	0.192929	0.257593	0.19171	0.214077
1411	9S,12S,13S-trihydroxy-10E-octadecenoic_acid	2.46	level2	331.247	251.3	POS	0.0821185	0.122442	0.0911555	0.0985719	0.120361	0.107492	0.111442	0.113098	0.133938	0.129365	0.134989	0.132764	0.118482	0.122345	0.13153	0.124119
1412	19-Noretiocholanolone glucuronide	2.46	level2	451.236	244	NEG	0.031271	0.0298157	0.0295644	0.030217	0.0346881	0.0456336	0.0388066	0.0397094	0.0336025	0.0303336	0.0389558	0.0342973	0.0309987	0.0350455	0.0483896	0.0381446
1413	2-Methyl-3-[(tetrahydro-2-furanylcarbonyl)amino]benzoic acid	2.46	level2	248.093	184.2	NEG	0.269919	0.226816	0.194592	0.230443	0.259453	0.245311	0.278414	0.261059	0.371314	0.420893	0.299257	0.363822	0.265272	0.392416	0.253772	0.30382
1414	Chrodrimanin B	2.46	level2	483.209	164.4	NEG	0.133715	0.12259	0.138514	0.131607	0.125908	0.151702	0.150178	0.142596	0.129628	0.122455	0.123788	0.125291	0.146274	0.143116	0.121323	0.136904
1415	Methylphosphonothioic acid O-ethyl ester	2.46	level2	141.014	39.6	POS	0.00376987	0.00438919	0.00282045	0.00365984	0.00801281	0.00901681	0.00879828	0.0086093	0.00450756	0.00774214	0.00740569	0.0065518	0.00426955	0.00676619	0.00635782	0.00579785
1416	5-Amino-2-(1,3-benzothiazol-2-yl)phenol	2.46	level2	241.046	25.9	NEG	0.525417	0.562947	0.509098	0.532487	0.790255	0.684085	0.699483	0.724608	0.594034	0.724093	0.619674	0.645933	0.626226	0.870038	0.556613	0.684292
1417	Queuosine	2.46	level2	410.165	27.1	POS	0.494369	0.603943	0.472016	0.523443	0.6548	0.595236	0.688004	0.646014	1.28081	1.06662	1.41117	1.25287	0.922927	0.808973	0.914579	0.88216
1418	Trehalose-6-phosphate	2.46	level2	421.075	25.3	NEG	0.342246	0.381227	0.339177	0.354217	0.380223	0.354958	0.404824	0.380002	0.318643	0.301648	0.372417	0.330903	0.419052	0.405857	0.396877	0.407262
1419	PC(18:1(9Z)/P-18:0)	2.45	level2	772.614	323.2	POS	3.97414e-05	0.00082605	0.000955251	0.000607014	0.00152472	0.000253205	4.4384e-05	0.000607437	4.60313e-05	4.6127e-05	0.00071508	0.000269079	0.000303804	0.000389146	0.00129542	0.000662789
1420	(3.alpha.,9.Xi.)-3-Hydroxyolean-12-en-24-oic acid	2.45	level2	457.367	306.9	POS	0.00041518	4.09401e-05	0.000302155	0.000252758	4.35073e-05	4.28513e-05	0.00041479	0.00016705	0.000383762	4.6127e-05	4.62558e-05	0.000158715	0.000688064	4.47096e-05	4.42728e-05	0.000259015
1421	(E)-5-[(1S,4aR,8aR)-2-Formyl-5,5,8a-trimethyl-1,4,4a,6,7,8-hexahydronaphthalen-1-yl]-3-(acetyloxymethyl)pent-2-enoic acid	2.45	level2	375.215	270.9	NEG	0.0282525	0.0276094	0.0199028	0.0252549	0.0258902	0.0269207	0.0261978	0.0263362	0.0322102	0.0252905	0.023734	0.0270782	0.0253931	0.0219974	0.0254037	0.0242647
1422	2,3-Secoporrigenin	2.45	level2	461.287	268	POS	0.0102499	0.00485777	0.00308385	0.00606385	0.0061453	0.0108118	0.0131911	0.0100494	0.029967	0.106312	0.0360698	0.0574497	0.00311189	0.00246629	0.00120105	0.00225974
1423	Prostaglandin F2.alpha. 1,15-lactone	2.45	level2	337.235	260.6	POS	0.0095115	0.0133593	0.0110892	0.01132	0.0148296	0.0135004	0.0158675	0.0147325	0.0203253	0.0180044	0.0162329	0.0181875	0.0137396	0.0170582	0.0156611	0.0154863
1424	(3R,5S,5aS,6R,7S,8R)-5-(.beta.-D-Glucopyranosyloxy)-8,8a-dihydroxyhexahydro-1H-3,6-methanocyclopenta[e][1,3]dioxepin-7-yl benzoate	2.45	level2	485.164	221.5	POS	0.0764321	0.0837299	0.0583529	0.0728383	0.0693772	0.0605051	0.0826612	0.0708478	0.0847781	0.0680262	0.0827008	0.0785017	0.0753034	0.0761605	0.082105	0.0778563
1425	N-.alpha.-(tert-Butoxycarbonyl)-L-proline	2.45	level2	214.108	176.5	NEG	0.327468	0.303126	0.247599	0.292731	0.309445	0.314169	0.359943	0.327852	0.298965	0.311934	0.34749	0.319463	0.312865	0.351681	0.299893	0.32148
1426	Jasminoside Q	2.45	level2	491.213	173.6	NEG	0.0855591	0.151133	0.0872794	0.10799	0.0829019	0.0953877	0.112051	0.0967803	0.0836724	0.0915511	0.0892808	0.0881681	0.0979826	0.116748	0.0920629	0.102264
1427	18-Hydroxycortisol	2.45	level2	379.207	153.2	POS	0.535607	0.691583	0.435249	0.554146	0.483705	0.453761	0.598499	0.511988	0.495471	0.450038	0.781767	0.575759	0.544403	0.527022	0.563283	0.544903
1428	2-((1-(4-Nitrobenzoyl)prolyl)amino)benzoic acid	2.45	level2	382.1	46.5	NEG	0.736806	0.624168	0.635929	0.665634	0.746109	0.761252	0.860847	0.789403	0.776149	0.824803	0.823425	0.808126	0.700161	0.715596	0.687036	0.700931
1429	5a-Hydroxy-4-(4-oxoquinazolin-3(4H)-yl)-2-(propan-2-yl)-4,5,5a,9c-tetrahydro-3H-2a,9b-diazacyclopenta[jk]fluorene-1,3(2H)-dione	2.45	level2	431.165	25.7	POS	0.260134	0.358017	0.246913	0.288355	0.30685	0.261404	0.326639	0.298298	0.397045	0.357307	0.435632	0.396661	0.334375	0.301148	0.312427	0.315983
1430	3-Hydroxy-2-iodo-4-methoxybenzaldehyde	2.45	level2	278.951	20.5	POS	0.284811	0.308773	0.332305	0.30863	0.319813	0.348847	0.368471	0.34571	0.348949	0.314118	0.317074	0.326713	0.331951	0.314624	0.344779	0.330451
1431	2-(2-Chloro-6-fluorophenyl)acetohydrazide	2.45	level2	203.04	19.8	POS	0.13417	0.140175	0.142549	0.138964	0.139466	0.143463	0.138003	0.140311	0.152798	0.134442	0.138725	0.141988	0.154984	0.144958	0.153796	0.151246
1432	TXB2	2.45	level2	393.223	181.8	POS	0.0486283	0.0719079	0.0399299	0.0534887	0.0377124	0.0301291	0.0396738	0.0358384	0.053246	0.0341123	0.0751328	0.0541637	0.0336965	0.0372827	0.0576377	0.0428723
1433	Rothindin	2.45	level2	445.11	29.6	POS	0.155448	0.204174	0.153062	0.170894	0.192035	0.158468	0.202818	0.18444	0.168579	0.153465	0.182441	0.168162	0.165051	0.198526	0.187061	0.183546
1434	Hyaluronic_acid	2.45	level2	426.16	28.9	POS	0.2458	0.364086	0.359246	0.323044	0.276719	0.283921	0.335495	0.298712	0.394939	0.273381	0.331447	0.333256	0.329572	0.273834	0.389144	0.33085
1435	LPC(19:0)	2.45	level2	538.394	310.6	POS	0.0419212	0.0580684	0.038445	0.0461449	0.0420961	0.0583288	0.0611353	0.0538534	0.0587177	0.0587246	0.0539423	0.0571282	0.0564208	0.0665022	0.0566481	0.059857
1436	PA(22:4(7Z,10Z,13Z,16Z)/22:6(4Z,7Z,10Z,13Z,16Z,19Z))	2.44	level2	797.516	359.4	POS	0.0103394	0.0154415	0.0143207	0.0133672	0.0181033	0.0152158	0.0178934	0.0170708	0.017255	0.016246	0.0174526	0.0169845	0.0153624	0.0196782	0.0153805	0.016807
1437	Mevinic acid	2.44	level2	407.243	317.5	NEG	0.131644	0.204929	0.124955	0.153843	0.170996	0.168598	0.260857	0.20015	0.226332	0.152088	0.19578	0.1914	0.229054	0.188631	0.179828	0.199171
1438	3-[[4-(4-Chlorophenyl)piperazino]methyl]-1H-pyrrolo[2,3-b]pyridine	2.44	level2	325.119	217.1	NEG	0.0676285	0.0639963	0.0603981	0.0640077	0.113398	0.0981416	0.0993911	0.103644	0.194829	0.171716	0.218769	0.195105	0.144385	0.138213	0.115452	0.132683
1439	N-Acetyl-O-methyltyrosine	2.44	level2	236.093	62.6	NEG	0.558113	0.682451	0.479632	0.573399	0.640002	0.751876	0.841777	0.744552	0.751058	0.595877	0.596469	0.647801	0.628729	0.600177	0.687946	0.638951
1440	Besifloxacin	2.44	level2	394.134	32	POS	0.0776169	0.0529395	0.0371525	0.055903	0.0367539	0.0325434	0.0387309	0.0360094	0.046504	0.0418345	0.0450904	0.0444763	0.0491625	0.0881927	0.03692	0.0580917
1441	1H-Benzimidazol-2-yl 3-nitrobenzyl sulfide	2.44	level2	286.068	27.6	POS	1.92838	2.12526	1.5807	1.87811	2.28503	1.94407	2.33443	2.18784	2.62852	2.6776	3.25792	2.85468	2.47304	2.89595	2.51433	2.62777
1442	LysoPC(18:3(6Z,9Z,12Z))	2.44	level2	518.323	271.3	POS	0.860132	1.45988	1.13857	1.15286	1.7141	1.88673	1.51798	1.70627	1.23167	0.99473	1.45011	1.2255	1.64791	2.51419	2.23857	2.13356
1443	Chlorambucil	2.44	level2	302.072	212.5	NEG	0.438148	0.532785	0.339434	0.436789	0.514865	0.393026	0.549619	0.485837	0.462076	0.398401	0.512271	0.457583	0.543329	0.554975	0.539253	0.545852
1444	Oleaside E	2.43	level2	839.418	265.2	NEG	0.052933	0.0680596	0.0560947	0.0590291	0.0617125	0.0749002	0.0750919	0.0705682	0.0618689	0.093351	0.0652422	0.0734874	0.0791269	0.0793539	0.0719677	0.0768161
1445	Leukotriene_E3	2.43	level2	442.258	254.6	POS	0.122244	0.0615052	0.0533695	0.0790395	0.0636141	0.0662815	0.108163	0.0793528	0.0861376	0.0511835	0.0708539	0.0693916	0.0612112	0.0641169	0.0673942	0.0642408
1446	Bufotalin	2.43	level2	445.257	229.5	POS	0.112294	0.159725	0.111241	0.127753	0.131324	0.224138	0.267406	0.207622	0.125787	0.116643	0.132245	0.124891	0.146293	0.137453	0.131799	0.138515
1447	(3b,6b,8a,12a)-8,12-Epoxy-7(11)-eremophilene-6,8,12-trimethoxy-3-ol	2.43	level2	327.216	218.1	POS	0.0526682	0.0615705	0.0396335	0.0512907	0.0569446	0.09944	0.0588868	0.0717571	0.11678	0.0619727	0.0664247	0.0817258	0.108392	0.0579464	0.0515606	0.072633
1448	Kanokoside A	2.43	level2	475.182	152.4	NEG	0.252457	0.166754	0.221905	0.213705	0.159844	0.247107	0.177461	0.194804	0.15167	0.183708	0.162708	0.166029	0.198938	0.156232	0.156672	0.170614
1449	1,6-Dihydroxy-3,7-dimethoxy-2-(2-hydroxy-3-methyl-3-butenyl)-8-(3-methyl-2-butenyl)-xanthone	2.43	level2	441.185	43.5	POS	0.0975807	0.189429	0.167607	0.151539	0.210979	0.194628	0.230257	0.211955	0.0918295	0.22045	0.0824378	0.131572	0.108315	0.114258	0.183946	0.135506
1450	(5Z)-5-(4-Fluorobenzylidene)-2-thioxo-1,3-thiazolidin-4-one	2.43	level2	239.995	39.6	POS	3.97414e-05	0.000891898	4.03135e-05	0.000323984	0.000886015	0.00223631	4.4384e-05	0.00105557	0.0104788	0.00949136	0.0127474	0.0109059	0.00648473	0.00871214	0.00754042	0.0075791
1451	Dexamethasone phosphate	2.43	level2	471.161	38.5	NEG	0.173977	0.0590415	0.218627	0.150548	0.195337	0.223169	0.234853	0.217786	0.258204	0.175453	0.229267	0.220974	0.181783	0.156227	0.204217	0.180742
1452	Clemizole	2.43	level2	326.144	24.9	POS	0.302233	0.376045	0.329009	0.335762	0.527726	0.484418	0.579383	0.530509	1.10624	0.944873	1.1568	1.0693	1.16674	1.01444	0.979831	1.05367
1453	2-Amino-4,6-dichloropyrimidine-5-carbaldehyde	2.43	level2	191.971	4.2	POS	0.0102156	0.0157259	0.0103794	0.012107	4.35073e-05	0.00903798	0.0148749	0.00798546	0.0112553	4.6127e-05	0.00861028	0.00663724	0.0122521	0.00926266	0.0126853	0.0114
1454	Hexamethylquercetagetin	2.43	level2	401.13	23.9	NEG	0.529888	0.528707	0.649558	0.569384	0.636076	0.504354	0.555678	0.565369	0.521766	0.483387	0.500095	0.501749	0.560788	0.512612	0.52738	0.533593
1455	6''-O-[(E)-p-Coumaroyl]gentiobiosylgenipin	2.42	level2	695.213	331.5	NEG	0.0525919	0.101302	0.040547	0.0648137	0.0261182	0.0775953	0.0981764	0.0672967	0.084157	0.0585025	0.061802	0.0681538	0.0982214	0.0799597	0.0664934	0.0815582
1456	24,25-Epoxylanost-7-ene-3,23-diol	2.42	level2	459.382	306.1	POS	0.00065526	0.00111187	0.00029272	0.000686616	0.00041739	4.28513e-05	0.000404514	0.000288252	4.60313e-05	0.000781305	0.00138378	0.000737038	4.44752e-05	0.000518146	4.42728e-05	0.000202298
1457	3'-N-Acetyl-4'-O-(14-methylpentadecanoyl)fusarochromanone	2.42	level2	573.396	291.3	POS	0.0804443	0.0171843	0.0150036	0.0375441	0.0157732	0.0136964	0.0104661	0.0133119	0.0111067	0.016465	0.0307745	0.0194488	0.00976241	0.0185542	0.0439272	0.0240813
1458	Donhexocin	2.42	level2	615.486	291.2	POS	0.00752966	0.0103862	0.00913736	0.00901775	0.00770876	0.00613684	0.00763954	0.00716171	0.00813218	0.00841505	0.010502	0.00901642	0.00710586	0.0087756	0.00885378	0.00824508
1459	(2Z,6E,10Z)-12-Acetyloxy-10-(acetyloxymethyl)-6-methyl-2-(4-methylpent-3-enyl)dodeca-2,6,10-trienoic acid	2.42	level2	419.243	250.6	NEG	0.0287421	0.0404542	0.0274129	0.0322031	0.0324796	0.0286572	0.0280874	0.0297414	0.0375859	0.0342568	0.0318415	0.0345614	0.0385239	0.0343473	0.0366683	0.0365132
1460	Coladin	2.42	level2	425.232	191.7	POS	0.0123254	0.0192266	0.0120573	0.0145364	0.0136137	0.0125465	0.0140752	0.0134118	0.0101128	0.00870554	0.0114503	0.0100895	0.0128941	0.0112755	0.015038	0.0130692
1461	Isoglobotriaose	2.42	level2	503.203	179.7	POS	0.0273356	0.0597903	0.0280969	0.0384076	0.0456383	0.0296289	0.0410574	0.0387749	0.0364737	0.0409513	0.0472783	0.0415678	0.0696315	0.0380646	0.0443304	0.0506755
1462	Altamisic acid	2.42	level2	279.124	178.3	NEG	0.493414	0.634347	0.449614	0.525792	0.580453	0.529971	0.608678	0.573034	0.503304	0.450653	0.534164	0.49604	0.529382	0.55207	0.526036	0.535829
1463	3-Heptanone, 1,7-bis(3,4-dihydroxyphenyl)-6-methoxy-	2.42	level2	359.149	171.7	NEG	1.14233	0.720778	0.935194	0.932769	0.557757	1.0286	0.649241	0.745199	0.719031	0.762419	0.689937	0.723796	0.917242	0.661432	0.684361	0.754345
1464	4-Hydroxynonenal glutathione	2.42	level2	464.212	161.8	POS	0.30023	0.307324	0.297501	0.301685	0.311441	0.302866	0.321724	0.312011	0.329048	0.358804	0.332395	0.340082	0.340448	0.336904	0.274682	0.317344
1465	Ofloxacin N-oxide	2.42	level2	378.149	159.8	POS	0.182739	0.204691	0.178949	0.188793	0.227283	0.21975	0.228741	0.225258	0.209858	0.212951	0.206638	0.209816	0.192363	0.233638	0.188329	0.204776
1466	Tetrahydropteroyltri-L-glutamate	2.42	level2	627.232	151.2	POS	0.0521939	0.0505984	0.0413395	0.0480439	0.0515402	0.0503457	0.0551375	0.0523411	0.0521912	0.04982	0.0595514	0.0538542	0.0469353	0.0400424	0.0486146	0.0451974
1467	(3beta,22E,24R)-5,8-Epidioxy-23-methylergosta-6,22-dien-3-ol	2.42	level2	443.351	291.9	POS	0.0024283	0.00190341	0.00227856	0.00220342	0.00133469	0.00231736	0.00389793	0.00251666	0.0018675	0.0020447	0.00283789	0.00225003	0.00167551	0.00187193	0.00296061	0.00216935
1468	Bisphenol A	2.42	level2	229.122	177.8	POS	0.0633661	0.0784191	0.0576795	0.0664883	0.0741931	0.0677049	0.0805357	0.0741446	0.065145	0.0700741	0.0676588	0.067626	0.0811447	0.0760202	0.0749833	0.0773827
1469	5alpha-Ethoxy-6beta-hydroxy-5,6-dihydrophysalin_B	2.42	level2	573.228	169.5	POS	0.0284297	0.0353389	0.00909587	0.0242882	0.0138082	0.0310962	0.0296207	0.0248417	0.0169602	0.0277002	0.0216719	0.0221108	0.015147	0.0329087	0.0208883	0.0229813
1470	2-Carboxy-1-[5-(2-carboxy-1-pyrrolidinyl)-2-hydroxy-2,4-pentadienylidene]pyrrolidinium	2.42	level2	309.144	40.9	POS	0.139961	0.256215	0.214976	0.203717	0.281386	0.351028	0.36607	0.332828	0.393373	0.252207	0.277342	0.307641	0.243568	0.224176	0.383036	0.283594
1471	Cnidimol_7-glucoside	2.42	level2	439.155	27.1	POS	0.0357449	0.0535383	0.0508596	0.0467143	0.0623876	0.0584706	0.0600274	0.0602952	0.0584047	0.0656445	0.0654499	0.0631664	0.0713677	0.0557314	0.0688818	0.065327
1472	N-Gluconyl_ethanolamine_phosphate	2.42	level2	320.073	24.3	POS	0.736934	0.820119	0.71728	0.758111	0.834509	0.75773	0.894952	0.829064	0.846615	0.867538	0.835755	0.849969	0.742109	0.836601	0.757245	0.778651
1473	(3b,16b,20R)-Pregn-5-ene-3,16,20-triol_3-glucoside	2.41	level2	497.309	277.2	POS	0.0950735	0.142937	0.117346	0.118452	0.148976	0.135599	0.145705	0.143427	0.138831	0.117736	0.139744	0.132103	0.144525	0.16592	0.139542	0.149996
1474	4'-O-.beta.-D-Glucosyl-5-O-methylvisamminol	2.41	level2	451.164	201.5	NEG	0.203878	0.215262	0.203153	0.207431	0.247472	0.254427	0.27398	0.258626	0.231394	0.235835	0.260938	0.242722	0.251476	0.239293	0.236697	0.242488
1475	Platyphylloside	2.41	level2	475.194	177.7	NEG	0.0998713	0.109728	0.101972	0.103857	0.139935	0.131328	0.141914	0.137726	0.135783	0.14875	0.156948	0.14716	0.107615	0.140613	0.110207	0.119478
1476	6-(3-(.beta.-D-Glucopyranosyloxy)butyl)-5,5-dimethyl-3-oxocyclohex-1-ene-1-carboxylic acid	2.41	level2	401.181	168.3	NEG	0.0725329	0.0869926	0.126582	0.0953692	0.128017	0.0755437	0.0846515	0.0960706	0.0687848	0.0729646	0.109703	0.0838176	0.125977	0.0905496	0.134739	0.117089
1477	1H-Indole-5-carboxylic acid, 3-(2-methyl-1-oxopropyl)-1-[2-oxo-3-(4-phenoxyphenoxy)propyl]-	2.41	level2	472.181	146.5	POS	0.0145299	0.0202852	0.0391733	0.0246628	0.0254108	0.0584281	0.0700816	0.0513068	0.122075	0.0984461	0.134267	0.118263	0.10486	0.0349168	0.0383609	0.0593794
1478	Cys-Met	2.41	level2	251.056	136.4	NEG	0.129827	0.165229	0.122286	0.139114	0.199071	0.191129	0.326395	0.238865	0.68577	0.369243	0.506922	0.520645	0.513918	0.413235	0.433918	0.45369
1479	Androsta-1,4-dien-3-one, 4-chloro-6,17-dihydroxy-17-methyl-, (6.beta.,17.beta.)-	2.41	level2	351.175	28.3	POS	0.66571	0.864485	0.678781	0.736325	0.775241	0.809934	0.858978	0.814718	0.741307	0.710987	0.752023	0.734772	0.754886	0.771319	0.859803	0.795336
1480	8-Propanoylneosolaniol	2.41	level2	439.191	23.2	POS	0.0799674	0.103784	0.0790506	0.0876005	0.0960313	0.102126	0.111985	0.103381	0.123765	0.120353	0.112835	0.118984	0.12242	0.089742	0.103434	0.105199
1481	LysoPC(22:0)	2.41	level2	580.439	296.7	POS	0.0242316	0.0308535	0.0254128	0.0268326	0.0284141	0.0305916	0.0310956	0.0300338	0.0332862	0.0381648	0.0349567	0.0354692	0.0372621	0.038582	0.0356835	0.0371759
1482	1,8,9-Anthracenetriol	2.41	level2	448.096	190.9	NEG	0.0895406	0.119532	0.17544	0.128171	0.149169	0.107922	0.135745	0.130945	0.108345	0.115677	0.0982447	0.107422	0.147116	0.143226	0.12264	0.137661
1483	Icariside_B8	2.41	level2	389.217	161.8	POS	0.255849	0.294514	0.240212	0.263525	0.289472	0.263985	0.300589	0.284682	0.260949	0.258103	0.306748	0.275266	0.276352	0.311736	0.295285	0.294457
1484	3-HYDROXYGLUTARIC ACID	2.41	level2	147.03	27.9	NEG	3.27092	3.65862	2.26882	3.06612	3.01434	3.06529	3.12906	3.06956	3.29914	3.48202	3.84737	3.54284	2.73798	2.58241	3.36138	2.89392
1485	1H,3H-Furo[3,4-c]furan-1-one, 6-heptyl-4,6-dihydro-	2.4	level2	225.148	221.6	POS	0.230686	0.227366	0.189169	0.21574	0.249677	0.222522	0.264232	0.245477	0.231576	0.226623	0.232247	0.230149	0.23797	0.255979	0.253488	0.249146
1486	Eurostoside	2.4	level2	491.159	202.2	NEG	0.477812	0.422818	0.3221	0.407577	0.598036	0.615616	0.601842	0.605165	0.529893	0.522871	0.514229	0.522331	0.637251	0.696823	0.47708	0.603718
1487	Cinoctramide	2.4	level2	334.2	191.7	POS	0.0815828	0.0646658	0.0562811	0.0675099	0.0722802	0.0652757	0.075553	0.0710363	0.0762071	0.107567	0.106217	0.0966639	0.0627457	0.103917	0.0591964	0.0752864
1488	3-Methyl-5-pentyl-2-furannonanoic_acid	2.4	level2	309.242	288.6	POS	0.0614385	0.0530563	0.0369375	0.0504775	0.0518392	0.0721557	0.0647194	0.0629048	0.0719673	0.0631337	0.0644152	0.0665054	0.0600313	0.0618616	0.0594533	0.0604487
1489	Pantethine	2.4	level2	553.232	231.3	NEG	0.0338061	0.0304083	0.0558995	0.040038	0.150658	0.101028	0.1645	0.138729	0.0397242	0.0304576	0.0415488	0.0372435	0.963075	0.187515	0.205579	0.452056
1490	Glycyrrhizic Acid, Ammonium Salt	2.4	level2	823.414	219.5	POS	0.0837831	0.0933889	0.0693437	0.0821719	0.0940732	0.0969822	0.0968588	0.0959714	0.114769	0.0912495	0.111307	0.105775	0.0958492	0.0605681	0.106916	0.0877777
1491	6-(2-Carboxyethyl)-7-hydroxy-2,2-dimethyl-4-chromanone_glucoside	2.4	level2	427.156	155.8	POS	0.0244997	0.0255194	0.0239652	0.0246614	0.0274819	0.038137	0.0516431	0.0390874	0.0215118	0.0427654	0.0252323	0.0298365	0.0225001	0.0451928	0.0266498	0.0314476
1492	Propentofylline	2.4	level2	305.161	146.1	NEG	0.385008	0.536043	0.33548	0.418844	0.432396	0.39449	0.588183	0.47169	0.38347	0.387472	0.483536	0.418159	0.371225	0.463556	0.399706	0.411495
1493	Distichonic_acid_A	2.4	level2	295.113	50.2	POS	2.71185	3.05543	2.20862	2.65863	2.99412	2.47898	2.42364	2.63225	2.6451	2.58653	2.74897	2.6602	2.44687	2.69503	2.41996	2.52062
1494	11-Ketofusidic acid	2.39	level2	513.318	273.2	NEG	0.0197498	0.0844159	1.36931	0.49116	0.0536627	0.0317069	0.0388703	0.0414133	0.0242653	0.0171256	0.0246917	0.0220275	0.0258427	0.0612311	0.0250901	0.0373879
1495	3-Epipapyriferic_acid	2.39	level2	605.399	241.4	POS	0.0103884	0.00860027	0.00621436	0.008401	0.0111373	0.0074901	0.0100522	0.00955986	0.0154129	0.0146573	0.0164445	0.0155049	0.00994919	0.0103467	0.0119547	0.0107502
1496	Neogitogenin_3-[glucosyl-(1->2)-glucosyl-(1->4)-galactoside]	2.39	level2	919.487	189.8	POS	0.0154004	0.014368	0.0238049	0.0178578	0.0268785	0.0274989	0.0191496	0.024509	0.0250826	0.0224064	0.0270439	0.0248443	0.0248977	0.0293963	0.0202523	0.0248488
1497	5,6-Dihydroxy-8Z,11Z,14Z-eicosatrienoic acid	2.39	level2	339.252	185.9	POS	0.108589	0.00923596	0.0127115	0.0435123	0.0689256	0.0457655	0.0760061	0.0635658	0.0406238	0.0157119	0.024579	0.0269716	0.0141122	0.0146336	0.00841991	0.0123886
1498	tolmetin_glucuronide	2.39	level2	434.144	179.5	POS	0.0136861	0.0210097	0.0151099	0.0166019	0.0162579	0.0248772	0.0147592	0.0186314	0.0178449	0.0177231	0.0194287	0.0183322	0.0200685	0.0237738	0.0211086	0.0216503
1499	Lys-Trp	2.39	level2	333.19	167.7	POS	0.0782798	0.0827518	0.0796807	0.0802374	0.0870426	0.0804744	0.0885539	0.085357	0.0856051	0.0766775	0.0824466	0.0815764	0.0856683	0.0889688	0.0705913	0.0817428
1500	3',4',5'-Trimethoxycocaine	2.39	level2	394.185	158.5	POS	0.048424	0.057745	0.0449347	0.0503679	0.0469737	0.0408997	0.0473839	0.0450857	0.0607586	0.0420922	0.0609749	0.0546086	0.0647586	0.0567509	0.0533652	0.0582916
1501	5'-Hydroxycarvedilol	2.39	level2	423.197	70.1	POS	0.29304	0.391997	0.194289	0.293108	0.406563	0.307655	0.356073	0.356763	0.343414	0.324898	0.199199	0.28917	0.300121	0.32141	0.318497	0.313342
1502	Clusin	2.39	level2	403.17	46.2	POS	0.0616103	0.126938	0.0775877	0.0887122	0.0601506	0.0576314	0.0788573	0.0655464	0.19005	0.196247	0.0780455	0.154781	0.142506	0.165807	0.168552	0.158955
1503	3-(Trifluoromethyl)cinnamic acid	2.39	level2	215.033	23.3	NEG	22.6178	24.3849	21.3489	22.7839	24.0971	21.2	26.3658	23.8876	21.8785	22.826	24.9195	23.208	24.8812	24.3348	22.3108	23.8423
1504	[12]-Gingerol	2.39	level2	396.31	304.1	POS	0.00812146	0.0171112	0.0110587	0.0120971	0.0158209	0.0193539	0.013637	0.0162706	0.0177416	0.0235675	0.0200833	0.0204641	0.0166673	0.0233996	0.0181074	0.0193915
1505	3,5,5-Trimethylhexanal	2.39	level2	143.143	119.5	POS	0.703377	1.06192	1.03583	0.933709	1.10856	1.08545	1.15485	1.11629	0.745743	0.216555	1.11662	0.692971	1.14898	1.16921	1.14821	1.15547
1506	xi-3-Methyl-3-buten-2-ol	2.39	level2	87.0802	117.2	POS	0.356086	0.367017	0.337787	0.35363	0.379307	0.369398	0.393211	0.380639	0.33839	0.392867	0.393661	0.374973	0.472559	0.389751	0.143397	0.335236
1507	Heptaminol	2.38	level2	146.154	352.7	POS	0.042466	0.0426885	0.0484682	0.0445409	0.0448762	0.04232	0.0457443	0.0443135	0.0460795	0.0496092	0.0489813	0.0482233	0.0425751	0.0421804	0.0417379	0.0421644
1508	2-(3-Hydroxy-5-oxotetrahydrofuran-3-yl)propyl 6-O-((2E)-3-(3,4-dihydroxyphenyl)prop-2-enoyl)-.beta.-D-glucopyranoside	2.38	level2	483.151	345	NEG	0.0180008	0.0114373	0.00737885	0.0122723	0.00780243	0.0113952	0.00895043	0.0093827	0.0101756	0.0120939	0.00909369	0.0104544	0.0240157	0.0130942	0.0148192	0.0173097
1509	N-cis-Octadec-9-enoyl-L-homoserine lactone	2.38	level2	366.3	296.1	POS	0.0193953	0.0141688	0.0101259	0.0145633	0.0154416	0.0144874	0.0140831	0.0146707	0.0186352	0.0264274	0.0185933	0.0212186	0.0124844	0.01811	0.0123234	0.0143059
1510	10E,12Z-octadecadienoic acid	2.38	level2	281.247	273.6	POS	0.0102552	0.0129551	0.0101561	0.0111221	0.0122967	0.00260003	0.0163894	0.0104287	0.0141246	0.0128313	0.0129261	0.013294	0.0128557	0.0108621	0.013667	0.0124616
1511	11(12)-Epoxy-5Z,8Z,14Z,17Z- eicosatetraenoic acid	2.38	level2	319.225	247.2	POS	0.0819082	0.0937089	0.0631781	0.0795984	0.103919	0.091063	0.0975392	0.0975072	0.0965727	0.0977509	0.0879663	0.0940966	0.08868	0.0916698	0.0892006	0.0898501
1512	Dobutamine	2.38	level2	302.174	242.1	POS	0.464128	0.273978	0.197176	0.31176	0.231706	0.305036	0.411865	0.316202	0.331964	0.223983	0.319956	0.291968	0.242611	0.260416	0.355664	0.28623
1513	Verproside	2.38	level2	497.133	200.2	NEG	0.324438	0.255765	0.290372	0.290192	0.27711	0.362691	0.362463	0.334088	0.283737	0.284044	0.270121	0.279301	0.337775	0.372739	0.326292	0.345602
1514	4-(3a,6a-Dihydroxy-4-(4-hydroxy-3-methoxyphenyl)tetrahydro-1H,3H-furo[3,4-c]furan-1-yl)-2-methoxyphenyl .beta.-D-glucopyranoside	2.38	level2	551.177	164.3	NEG	0.241508	0.251652	0.207994	0.233718	0.226169	0.188239	0.24918	0.221196	0.178616	0.203138	0.21371	0.198488	0.173453	0.151116	0.183919	0.169496
1515	Ala-Asp	2.38	level2	203.067	50.3	NEG	0.334512	0.33503	0.337947	0.335829	0.419427	0.361519	0.430069	0.403672	0.358332	0.381795	0.343372	0.361167	0.374792	1.02473	0.399243	0.599587
1516	2-S-Glutathionyl_acetate	2.38	level2	366.094	40.2	POS	2.20039	2.22265	1.69432	2.03912	2.65596	2.17723	2.35286	2.39535	2.26461	2.54638	2.69192	2.50097	2.17855	2.53427	2.28623	2.33301
1517	AVOCADYNE	2.38	level2	283.228	295.4	NEG	0.11222	0.0526039	0.0515044	0.0721095	0.0467806	0.0824945	0.0941433	0.0744728	0.0710729	0.0626041	0.0932355	0.0756375	0.0527	0.0900602	0.0577851	0.0668484
1518	2-glyceryl-PGH2	2.38	level2	427.268	293.2	POS	0.0110143	0.00638969	0.00410553	0.00716985	0.00604992	0.00973598	0.0152288	0.0103382	0.00572131	0.00365718	0.00572911	0.00503587	0.00605882	0.00632987	0.00848879	0.00695916
1519	8-keto_palmitic_acid	2.38	level2	271.226	232.6	POS	1.70403	2.28342	1.65497	1.88081	2.14259	1.99081	2.32684	2.15341	2.29851	2.19449	2.46225	2.31841	2.21615	2.41198	2.37633	2.33482
1520	Atrovirinone	2.38	level2	457.182	136.5	POS	0.153481	0.170551	0.132123	0.152051	0.161651	0.146377	0.193909	0.167312	0.199823	0.16733	0.229341	0.198831	0.165243	0.276563	0.1578	0.199869
1521	Sinensetin	2.38	level2	371.119	23.3	NEG	1.21648	2.17667	1.70989	1.70101	1.36753	1.03116	1.37358	1.25742	1.25981	0.967098	1.06836	1.09842	1.48994	1.39692	1.51737	1.46807
1522	2-Docosahexaenoyl-1-stearoyl-sn-glycero-3-phosphoserine	2.37	level2	836.549	358.5	POS	0.00798493	0.00383994	4.03135e-05	0.00395506	0.00410654	0.0051802	0.0016005	0.00362908	0.00411323	0.00383457	0.0150146	0.00765412	0.00298995	0.00457938	0.00496944	0.00417959
1523	N-Tetradecanoyl-DL-homoserine lactone	2.37	level2	312.252	274.3	POS	0.297574	0.316173	0.229396	0.281048	0.336044	0.322689	0.368616	0.34245	0.439279	0.382974	0.360208	0.394154	0.330578	0.319569	0.384874	0.345007
1524	Rasfonin	2.37	level2	435.273	256.9	POS	0.180581	0.317133	0.205605	0.23444	0.247751	0.232867	0.25592	0.245513	0.278717	0.271599	0.282865	0.277727	0.256901	0.258763	0.246005	0.25389
1525	14,15-Epoxyeicosa-5(Z)-enoic acid	2.37	level2	325.273	241	POS	0.0206308	0.0478748	0.0273559	0.0319538	0.0346979	0.0323559	0.0379447	0.0349995	0.0355794	0.0389428	0.0425016	0.0390079	0.0381928	0.0399652	0.0393415	0.0391665
1526	Deltoside	2.37	level2	1065.55	202	POS	0.0121752	0.015965	0.0278497	0.0186633	0.0204955	0.0292214	0.0237097	0.0244755	0.0190975	0.0192428	0.0191326	0.0191577	0.0235331	0.0225169	0.024961	0.0236704
1527	Methyl 1,4-bis(hexopyranosyloxy)-3-(3-methylbut-2-en-1-yl)naphthalene-2-carboxylate	2.37	level2	611.231	178.4	POS	0.00520786	0.00277063	0.00411152	0.00403001	0.00298604	0.00603801	0.00235396	0.00379267	0.00479286	0.00509271	0.0027777	0.00422109	0.00403	0.00246431	0.00338743	0.00329391
1528	5-Isoxazoleacetic acid, 4,5-dihydro-3-(4-hydroxyphenyl)-, methyl ester	2.37	level2	234.077	161	NEG	0.221154	0.143867	0.113144	0.159388	0.190447	0.160982	0.203009	0.184813	0.389394	0.211954	0.253009	0.284786	0.211708	0.287905	0.315288	0.271634
1529	6-(2,3-Dihydroxy-3-methylbutyl)-3-(2,4-dihydroxyphenyl)-5-hydroxy-8,8-dimethylpyrano[2,3-h]chromen-4-one	2.37	level2	453.151	61	NEG	0.0708589	0.105755	0.0711866	0.0826001	0.0801747	0.111191	0.103683	0.0983495	0.078448	0.105496	0.0881265	0.0906903	0.0969867	0.0762141	0.077766	0.0836556
1530	1-alpha-Acevaltrate	2.37	level2	481.213	24.9	POS	0.927173	1.10334	1.04361	1.02471	1.08823	1.09201	1.27775	1.15266	1.19979	0.877372	1.06798	1.04838	1.13328	1.14216	1.21958	1.16501
1531	2,2',4,4'-Tetrahydroxybenzophenone	2.37	level2	245.045	203.4	NEG	4.35682	5.15722	3.85334	4.45579	5.99858	4.02524	4.91935	4.98106	4.76618	5.80457	7.31782	5.96286	6.33703	5.82858	5.7921	5.9859
1532	2',4',6'-Trihydroxydihydrochalcone_2'-glucoside	2.37	level2	421.144	27.1	POS	0.0324362	0.0335954	0.0415067	0.0358461	0.0366496	0.0590327	0.069781	0.0551544	0.0659248	0.0526299	0.0590439	0.0591995	0.0597302	0.0486329	0.0547031	0.0543554
1533	5-[(Z)-14-(3,5-Dihydroxyphenyl)tetradec-8-enyl]benzene-1,3-diol	2.36	level2	413.268	238.7	POS	0.0117354	0.0184953	0.0104458	0.0135588	0.0146919	0.015989	0.014259	0.01498	0.0181933	0.0165296	0.015289	0.0166706	0.017581	0.0133824	0.0174965	0.0161533
1534	3-(3,4-Diethoxyphenyl)propanoic acid	2.36	level2	237.113	224.2	NEG	0.05107	0.0649483	0.0401824	0.0520669	0.0562954	0.0590553	0.0683118	0.0612208	0.0584176	0.050558	0.0626636	0.0572131	0.0624279	0.0547551	0.0495231	0.0555687
1535	[Phe2] TRH	2.36	level2	371.172	196.3	NEG	0.0863991	0.0896314	0.0872457	0.0877587	0.0859102	0.0908854	0.105862	0.0942193	0.0922685	0.0864665	0.107729	0.0954882	0.080201	0.080224	0.0828468	0.0810906
1536	6''-Malonylapiin	2.36	level2	651.154	193.7	POS	0.536549	0.671709	0.476057	0.561439	0.732684	0.584946	0.65604	0.65789	0.55736	0.484964	0.557597	0.533307	0.590666	0.68342	0.694697	0.656261
1537	3-Hydroxy-3-methyl-5-oxo-5-(((2R,3S,4S,5R,6R)-3,4,5-trihydroxy-6-(octan-3-yloxy)tetrahydro-2H-pyran-2-yl)methoxy)pentanoic acid	2.36	level2	435.223	173	NEG	0.11866	0.119167	0.107003	0.114943	0.144899	0.120956	0.136851	0.134235	0.11068	0.111085	0.112819	0.111528	0.115336	0.129933	0.11183	0.119033
1538	2,6-Bis(4-hydroxy-3-methoxybenzylidene)cyclohexanone	2.36	level2	365.135	104.2	NEG	0.31752	0.286503	0.241726	0.281916	0.296351	0.299101	0.416647	0.337366	0.346699	0.381061	0.355822	0.361194	0.2679	0.300138	0.27223	0.280089
1539	Ribosylzeatin_phosphate	2.36	level2	432.128	183.1	POS	0.295913	0.351519	0.294258	0.313897	0.339983	0.292311	0.351359	0.327884	0.282124	0.279757	0.347704	0.303195	0.35844	0.372672	0.367686	0.366266
1540	Flavone base + 4O, C-Pen, C-Hex	2.36	level2	579.135	164.4	NEG	0.0950817	0.117796	0.130073	0.114317	0.133711	0.128561	0.170224	0.144165	0.113375	0.126259	0.1251	0.121578	0.121682	0.141003	0.118993	0.127226
1541	beta-Bixin	2.36	level2	395.217	143.2	POS	0.033324	0.0742304	0.120684	0.0760794	0.238139	0.242524	0.24269	0.241118	1.13364	0.786155	0.904271	0.941356	1.25747	1.22728	1.12944	1.20473
1542	Myoseverin	2.35	level2	433.233	358.5	POS	0.0205391	0.0205759	0.0236032	0.0215727	0.0212665	0.0260527	0.0280275	0.0251156	0.0243739	0.0377595	0.0292785	0.0304707	0.0352558	0.0380313	0.0289155	0.0340675
1543	2,4-Dichloro-6-fluorobenzoic acid	2.35	level2	206.942	347.1	NEG	0.10698	0.118155	0.126847	0.117327	0.0884831	0.124705	0.128523	0.113904	0.12717	0.0745147	0.0923007	0.0979951	0.117034	0.1234	0.123254	0.121229
1544	1H-Indazole-3-carboxamide, N-[1-(aminocarbonyl)-2,2-dimethylpropyl]-1-[(4-fluorophenyl)methyl]-	2.35	level2	381.173	319.6	NEG	0.0420154	0.027585	0.0205248	0.0300417	0.0288513	0.048228	0.0433959	0.0401584	0.0324129	0.0337494	0.0337092	0.0332905	0.03284	0.0268933	0.0302206	0.0299846
1545	3,5-Dihydroxy-4-(3-(4-hydroxyphenyl)propanoyl)phenyl 6-O-(3,4,5-trihydroxybenzoyl)-.beta.-D-glucopyranoside	2.35	level2	587.144	228.1	NEG	0.0334974	0.0302288	0.0196513	0.0277925	0.0402216	0.0379439	0.0384098	0.0388584	0.0332684	0.028609	0.0364079	0.0327618	0.0372691	0.0369167	0.0390258	0.0377372
1546	Tuberoside_B_(Ullucus_tuberosus)	2.35	level2	1089.55	214.2	POS	0.0187636	0.0210733	0.0186682	0.0195017	0.0200504	0.0179965	0.0312865	0.0231111	0.028259	0.0277777	0.0269981	0.0276783	0.0300835	0.0303073	0.021934	0.0274416
1547	Trillin	2.35	level2	577.372	197.7	POS	0.012587	0.0193511	0.024914	0.0189507	0.0215476	0.0264598	0.0186887	0.022232	0.0200083	0.0199444	0.0215345	0.0204957	0.0179315	0.0213268	0.0167344	0.0186643
1548	3-Hydroxy-5-((3-hydroxy-6-methyl-5-(pentofuranosyloxy)octanoyl)oxy)-6-methyloctanoic acid	2.35	level2	493.265	164.9	NEG	0.182461	0.166152	0.175497	0.174703	0.162915	0.190346	0.187492	0.180251	0.150548	0.147898	0.172089	0.156845	0.161288	0.174293	0.160781	0.165454
1549	3-[(3-Carboxypropanoyl)amino]benzoic acid	2.35	level2	236.056	158.3	NEG	0.27218	0.312589	0.313986	0.299585	0.627268	0.335931	0.68553	0.549576	0.544477	0.919068	1.36067	0.941404	0.395865	0.408548	0.662828	0.48908
1550	4-(2,6,6-Trimethyl-4-oxocyclohex-2-en-1-yl)butan-2-yl 6-O-(3,4,5-trihydroxybenzoyl)hexopyranoside	2.35	level2	523.215	146.4	NEG	0.350811	0.558134	0.397908	0.435618	0.533873	0.443217	0.596791	0.524627	0.515715	0.428685	0.609918	0.518106	0.496136	0.49833	0.565424	0.519963
1551	3-(1-Hydroxy-3-methylbutyl)-6-(2-hydroxy-4-methyl-6-(((pentofuranosyl-(1->3)pentopyranosyl-(1->4)pentopyranosyl)oxy)methyl)phenoxy)-2-methoxybenzoic acid	2.35	level2	785.288	144.4	NEG	0.0512701	0.0712885	0.0447834	0.0557807	0.0531539	0.0552245	0.0661896	0.0581893	0.0480824	0.0425337	0.0603885	0.0503349	0.0564989	0.0572181	0.052393	0.05537
1552	2-O-Hexopyranosyl-6-O-((2E)-3-(4-hydroxyphenyl)prop-2-enoyl)hexopyranose	2.35	level2	487.146	141.7	NEG	0.490826	1.01065	0.858954	0.786808	0.384477	0.850737	1.13068	0.788631	0.812276	0.834285	1.00509	0.883885	0.448838	0.988701	0.906079	0.781206
1553	Armillarilin	2.35	level2	431.201	40.3	POS	0.142314	0.136749	0.105776	0.12828	0.1656	0.16204	0.185119	0.17092	0.337018	0.393156	0.0986096	0.276261	0.210597	0.239188	0.224716	0.224834
[truncated: 698 more rows]

## Sheet: Table S10
NO.	MS2 name	MS2 score	level	mz	rt	type	RCO1	RCO2	RCO3	Mean RCO	SCO1	SCO2	SCO3	Mean SCO	OCO1	OCO2	OCO3	Mean OCO	MCO1	MCO2	MCO3	Mean MCO
[truncated: 1,978 more rows]
